# Supplementary material for: Peripheral blood transcriptomic profiling of molecular mechanisms commonly regulated by binge drinking and placebo effects
Source: Sci Rep. 2024 May 10;14:10733. doi: 10.1038/s41598-024-56900-x (PMC11087488; doi:10.1038/s41598-024-56900-x)
Supplement: Supplementary file 3 — Supplementary Table S1. [file 41598_2024_56900_MOESM3_ESM.xlsx]

## Sheet: Sheet1
Supplementary Table S1: The order of treatment for each individual
Record ID	Experiment-1	Experiment-2	Experiment-3
Participant-1	Binge Dose	Placebo	Medium Dose
Participant-2	Medium Dose	Binge Dose	Placebo
Participant-3	Placebo	Medium Dose	Binge Dose
Participant-4	Binge Dose	Medium Dose	Placebo
Participant-5	Medium Dose	Placebo	x
Participant-6	Placebo	Binge Dose	Medium Dose
Participant-7	Medium Dose	Placebo	x
Participant-8	Binge Dose	Medium Dose	Placebo
Participant-9	Binge Dose	Medium Dose	Placebo
Participant-10	Medium Dose	x	x
Participant-11	Placebo	Binge Dose	Medium Dose
Participant-12	Binge Dose	Placebo	Medium Dose
Participant-13	Medium Dose	x	x
Participant-14	Placebo	x	x
Participant-15	Placebo	x	x
Participant-16	Medium Dose	Binge Dose	Placebo
Participant-17	Placebo	Medium Dose	Binge Dose
Participant-18	Placebo	Medium Dose	Binge Dose
Grayed cells = Assay failures (AF) due to a lack of samples or data that passed quality control steps; x = participant lost to follow-up
