# Supplementary material for: Peripheral blood transcriptomic profiling of molecular mechanisms commonly regulated by binge drinking and placebo effects
Source: Sci Rep. 2024 May 10;14:10733. doi: 10.1038/s41598-024-56900-x (PMC11087488; doi:10.1038/s41598-024-56900-x)
Supplement: Supplementary file 4 — Supplementary Table S2. [file 41598_2024_56900_MOESM4_ESM.xlsx]

## Sheet: Sheet2
Supplementary Table S2: Differential expression for all measured genes in response to dose-by-experimental-sequences.
Ensembl gene ID	Gene symbol	Gene type	Placebo									Medium-Dose									High-Dose									Combined across experimental sequences									High-Dose vs. Placebo									Medium-Dose vs. Placebo
			Experiment-1			Experiment-2			Experiment-3			Experiment-1			Experiment-2			Experiment-3			Experiment-1			Experiment-2			Experiment-3			Placebo			Medium_Dose			High-Dose			Experiment-1			Experiment-2			Experiment-3			Experiment-1
			log2 Fold-Change	P-value	P-value (FDR)	log2 Fold-Change	P-value	P-value (FDR)	log2 Fold-Change	P-value	P-value (FDR)	log2 Fold-Change	P-value	P-value (FDR)	log2 Fold-Change	P-value	P-value (FDR)	log2 Fold-Change	P-value	P-value (FDR)	log2 Fold-Change	P-value	P-value (FDR)	log2 Fold-Change	P-value	P-value (FDR)	log2 Fold-Change	P-value	P-value (FDR)	log2 Fold-Change	P-value	P-value (FDR)	log2 Fold-Change	P-value	P-value (FDR)	log2 Fold-Change	P-value	P-value (FDR)	log2 Fold-Change	P-value	P-value (FDR)	log2 Fold-Change	P-value	P-value (FDR)	log2 Fold-Change	P-value	P-value (FDR)	log2 Fold-Change	P-value
ENSG00000000457	SCYL3	protein_coding	-0.276828	0.132766	0.795515	-0.047585	0.842228	0.999967	-0.268032	0.1452	0.999942	0.105253	0.657861	0.932173	0.0722767	0.72581	0.999902	-0.048367	0.814128	0.9984	0.471739	0.154967	0.919347	-0.0352968	0.880213	0.9999	0.170705	0.714986	0.999998	-0.220647	0.0433779	0.999863	0.0372787	0.73053	0.944985	0.138852	0.390286	0.999201	0.722917	0.0124456	0.53139	-0.00368611	0.988898	1	0.45102	0.231174	1	0.391964	0.1194
ENSG00000000938	FGR	protein_coding	-0.0191628	0.917754	0.997306	0.128139	0.592922	0.999967	0.141894	0.444492	0.999942	0.457336	0.208321	0.708276	0.333614	0.289246	0.999902	0.240775	0.444342	0.9984	0.0939054	0.781679	0.999782	0.272928	0.254726	0.987155	-0.11619	0.80843	0.999998	0.076991	0.480149	0.999863	0.334061	0.0588179	0.488362	0.166235	0.303317	0.999201	0.0880482	0.82872	1	0.130529	0.725411	1	-0.245087	0.64557	1	0.486944	0.170464
ENSG00000000971	CFH	protein_coding	0.102739	0.781644	0.993478	-0.1375	0.77871	0.999967	-0.377078	0.306774	0.999942	-0.85618	0.016858	0.383325	-0.140082	0.65639	0.999902	0.0235789	0.939376	0.9984	1.36295	0.0209936	0.644475	0.150039	0.71746	0.9999	-0.89576	0.276666	0.999998	-0.141617	0.521502	0.999863	-0.27597	0.159136	0.627185	0.338421	0.324946	0.999201	1.23217	0.0572839	0.692892	0.274246	0.646492	1	-0.507026	0.544563	1	-0.950138	0.0905978
ENSG00000001084	GCLC	protein_coding	-0.394267	0.0394396	0.607641	-0.0165981	0.946401	0.999967	-0.117648	0.536806	0.999942	-0.390075	0.189572	0.692373	-0.362533	0.160687	0.999902	-0.33094	0.198772	0.9984	0.367482	0.371234	0.979749	-0.127722	0.660629	0.9999	-0.0267718	0.963193	0.999998	-0.198364	0.090234	0.999863	-0.358203	0.0102503	0.325462	0.022578	0.913486	0.999201	0.737869	0.054287	0.685871	-0.124604	0.722341	1	0.103981	0.835262	1	0.0163111	0.961108
ENSG00000001497	LAS1L	protein_coding	0.352067	0.0557015	0.656374	0.242785	0.307125	0.999967	0.0127357	0.944708	0.999942	-0.401529	0.268707	0.752499	-0.0386099	0.902459	0.999902	0.102183	0.745102	0.9984	-0.243433	0.455042	0.995021	0.100396	0.66361	0.9999	0.0448073	0.922458	0.999998	0.194355	0.0859964	0.999863	-0.0849073	0.641566	0.917707	-0.00600337	0.968101	0.999201	-0.621166	0.105997	0.76707	-0.156786	0.655471	1	0.044982	0.928659	1	-0.742753	0.0268561
ENSG00000001561	ENPP4	protein_coding	-0.367487	0.212841	0.848243	0.0727721	0.848175	0.999967	-0.545002	0.0634275	0.999942	-0.461275	0.205499	0.706165	-0.264349	0.404029	0.999902	-0.595274	0.0594582	0.9984	0.43013	0.315581	0.975714	-0.1914	0.529042	0.9999	-0.34454	0.568908	0.999998	-0.331008	0.0651202	0.999863	-0.436528	0.0149123	0.355228	-0.0357902	0.873211	0.999201	0.772508	0.1479	0.807398	-0.278504	0.568637	1	0.213056	0.759727	1	-0.0836647	0.857506
ENSG00000001631	KRIT1	protein_coding	-0.209639	0.155026	0.810891	-0.00257711	0.989223	0.999967	-0.203805	0.15891	0.999942	-0.0677333	0.85148	0.978384	-0.778694	0.0135896	0.568625	-0.332318	0.289561	0.9984	0.450983	0.253157	0.959704	-0.126422	0.651696	0.9999	0.193651	0.727882	0.999998	-0.160447	0.0674199	0.999863	-0.414167	0.028135	0.408667	0.0869953	0.658224	0.999201	0.633512	0.0983514	0.757102	-0.137011	0.6972	1	0.410675	0.410097	1	0.1509	0.651939
ENSG00000002016	RAD52	protein_coding	0.329473	0.227878	0.860194	-0.0498352	0.888538	0.999967	0.187018	0.491905	0.999942	-0.750862	0.0251411	0.424933	0.0413019	0.887416	0.999902	-0.213883	0.459899	0.9984	-0.136518	0.747559	0.999782	0.367837	0.223968	0.9999	-0.0176379	0.97647	0.999998	0.189552	0.237972	0.999863	-0.267728	0.135467	0.600182	0.166802	0.42955	0.999201	-0.489783	0.294669	0.891386	0.397437	0.357563	1	-0.191092	0.75365	1	-1.06813	0.00904672
ENSG00000002330	BAD	protein_coding	0.208028	0.220409	0.854499	-0.0979258	0.657785	0.999967	0.404135	0.0177432	0.999942	0.654483	0.0769372	0.555608	0.203694	0.524831	0.999902	0.799996	0.012417	0.9984	-0.319347	0.452716	0.994512	0.186453	0.535787	0.9999	-0.160082	0.791065	0.999998	0.212212	0.0561395	0.999863	0.537493	0.00469624	0.27509	-0.0068509	0.974529	0.999201	-0.551266	0.204407	0.849044	0.270335	0.497119	1	-0.548788	0.337171	1	0.45817	0.227827
ENSG00000002587	HS3ST1	protein_coding	0.175539	0.768635	0.993367	-0.0133983	0.986053	0.999967	-0.439669	0.454202	0.999942	-0.879812	0.161485	0.666209	-0.28444	0.608656	0.999902	-0.00437858	0.99354	0.999829	-0.563495	0.341987	0.977956	-0.955514	0.025511	0.9999	-0.329111	0.695049	0.999998	-0.134708	0.694543	0.999863	-0.338027	0.282969	0.743211	-0.747896	0.00640433	0.638266	-0.726178	0.434679	0.939518	-0.959091	0.263555	1	0.121015	0.920263	1	-1.00704	0.217869
ENSG00000002726	AOC1	protein_coding	2.32945	0.138039	0.799035	0.176753	0.929002	0.999967	-0.96364	0.538087	0.999942	2.6391	0.0627271	0.529264	1.85	0.219385	0.999902	-0.95001	0.383109	0.9984	3.14797	0.0956175	0.86424	0.803057	0.507177	0.9999	5.60925	0.0675212	0.999998	0.382094	0.685664	0.999863	0.839525	0.278526	0.739985	1.94694	0.0324912	0.99832	0.856356	0.731569	0.999101	0.681943	0.753729	1	6.64322	0.0631753	1	0.359026	0.866515
ENSG00000002745	WNT16	protein_coding	1.32837	0.117756	0.77677	-0.182564	0.856061	0.999967	-0.856632	0.27219	0.999942	-0.0124198	0.985456	0.997796	-0.181296	0.778881	0.999902	-0.943415	0.109948	0.9984	-3.3497	0.00759176	0.424289	-0.171802	0.850129	0.9999	-0.227689	0.89645	0.999998	0.0360928	0.943133	0.999863	-0.392389	0.26451	0.73144	-0.537991	0.429597	0.999201	-4.63551	0.00150583	0.275262	0.00156922	0.999047	1	0.640475	0.727691	1	-1.32472	0.301332
ENSG00000002746	HECW1	protein_coding	-1.58857	0.740899	0.9999	-4.79005	0.434739	0.9999	0.888175	0.853267	0.999942	ND	ND	ND	ND	ND	ND	ND	ND	ND	ND	ND	ND	ND	ND	ND	ND	ND	ND	-1.01209	0.732971	0.999863	ND	ND	ND	-3.30882	0.266376	0.999201	5.27009	0.698303	0.994584	0	1	ND	-6.0377	0.733833	ND	2.9246	0.805919
ENSG00000002822	MAD1L1	protein_coding	0.85203	0.00126781	0.263277	-0.30508	0.374831	0.999967	0.0790177	0.764648	0.999942	-0.119076	0.81577	0.971012	-0.0620952	0.889012	0.999902	0.518236	0.240998	0.9984	-0.0676643	0.879851	0.999782	0.0140105	0.964639	0.9999	-0.203861	0.747901	0.999998	0.282929	0.141547	0.999863	0.13975	0.589255	0.899543	-0.0406842	0.843479	0.999201	-0.946717	0.109932	0.768868	0.304903	0.574193	1	-0.27092	0.72697	1	-0.961849	0.0628015
ENSG00000002919	SNX11	protein_coding	0.0618906	0.798689	0.995892	0.0843615	0.788335	0.999967	0.104043	0.668379	0.999942	0.468897	0.117483	0.618663	0.404126	0.119573	0.979989	-0.0091298	0.971921	0.9984	-0.179526	0.608335	0.999782	0.172552	0.485763	0.9999	-0.328457	0.506892	0.999998	0.0837894	0.552065	0.999863	0.27015	0.0777153	0.521246	-0.00016238	0.999244	0.99962	-0.266027	0.508099	0.958976	0.0735495	0.84137	1	-0.419603	0.425026	1	0.417956	0.232918
ENSG00000002933	TMEM176A	protein_coding	0.361273	0.414208	0.930951	-0.43537	0.450025	0.999967	0.270539	0.536493	0.999942	0.249684	0.795546	0.96537	-0.128457	0.877926	0.999902	0.102926	0.901947	0.9984	0.28339	0.598953	0.999782	0.0205754	0.958824	0.9999	2.09777	0.00603579	0.6097	0.13206	0.618792	0.999863	0.0932423	0.791419	0.962109	0.408693	0.216214	0.999201	-0.113208	0.90606	1	0.460562	0.60485	1	1.83805	0.142623	1	-0.114583	0.891671
ENSG00000003096	KLHL13	protein_coding	0.10438	0.907083	0.997287	0.615476	0.600441	0.999967	0.128166	0.887594	0.999942	-2.47908	0.0063731	0.292793	0.0210333	0.978679	0.999902	-0.467243	0.530319	0.9984	0.579995	0.545592	0.99941	0.0178101	0.978968	0.9999	1.05622	0.429176	0.999998	0.206405	0.692562	0.999863	-0.785855	0.0986806	0.552248	0.335867	0.467683	0.999201	0.468098	0.736687	0.999449	-0.546508	0.671849	1	0.925934	0.609131	1	-2.64339	0.0343764
ENSG00000003147	ICA1	protein_coding	-0.199787	0.465933	0.944539	-0.399742	0.261785	0.999967	-0.20356	0.458445	0.999942	0.35647	0.32889	0.792163	0.784709	0.0135635	0.568625	0.0578303	0.855134	0.9984	0.863994	0.104698	0.877698	0.148309	0.691235	0.9999	0.0485141	0.948159	0.999998	-0.247748	0.120253	0.999863	0.397501	0.0383284	0.434313	0.329029	0.213611	0.999201	1.03642	0.0400614	0.657739	0.533792	0.24422	1	0.265209	0.685337	1	0.566816	0.192035
ENSG00000003249	DBNDD1	protein_coding	0.12864	0.83309	0.997124	0.292861	0.710544	0.999967	-0.212517	0.726454	0.999942	-0.129536	0.823632	0.97336	-1.05093	0.0425187	0.817192	0.00877875	0.986032	0.998943	-1.04284	0.0562656	0.803857	-0.256479	0.516177	0.9999	-1.34684	0.0801644	0.999998	0.0280673	0.936604	0.999863	-0.393674	0.188331	0.656942	-0.651485	0.0208604	0.922002	-1.17296	0.224113	0.858505	-0.555102	0.532223	1	-1.12311	0.372204	1	-0.224624	0.790389
ENSG00000003400	CASP10	protein_coding	0.0871278	0.596049	0.969922	-0.050324	0.812431	0.999967	-0.0780172	0.634054	0.999942	-0.727131	0.047845	0.496099	-0.275739	0.386983	0.999902	-0.160327	0.614335	0.9984	-0.102832	0.760657	0.999782	0.137994	0.563783	0.9999	-0.0207484	0.965303	0.999998	-0.00862212	0.928878	0.999863	-0.355595	0.0571374	0.484636	0.0463738	0.765723	0.999201	-0.215122	0.574578	0.973963	0.175032	0.617304	1	0.0701465	0.888664	1	-0.803199	0.0163798
ENSG00000003436	TFPI	protein_coding	-0.790446	0.0939511	0.741761	0.388094	0.510789	0.999967	-0.0572125	0.899687	0.999942	1.53929	0.00108531	0.205164	-0.756092	0.0670183	0.898024	0.477415	0.244435	0.9984	-0.152452	0.769263	0.999782	-0.812023	0.0289885	0.9999	0.922254	0.216128	0.999998	-0.223307	0.434356	0.999863	0.351624	0.25268	0.721223	-0.365377	0.223265	0.999201	0.613991	0.442906	0.941767	-1.2167	0.0945114	1	0.991522	0.341158	1	2.34097	0.000848798
ENSG00000003509	NDUFAF7	protein_coding	-0.157869	0.339106	0.909707	0.16895	0.429788	0.999967	-0.120756	0.461157	0.999942	-0.127605	0.597782	0.91521	-0.0404339	0.848044	0.999902	-0.221764	0.289961	0.9984	-0.0275004	0.941754	0.999782	0.0596838	0.822744	0.9999	-0.124293	0.814699	0.999998	-0.0684415	0.49913	0.999863	-0.130456	0.23963	0.708765	0.00787263	0.963752	0.999201	0.1031	0.717003	0.99756	-0.12486	0.632746	1	0.00924068	0.980001	1	0.0395442	0.873192
ENSG00000003987	MTMR7	protein_coding	-1.13493	0.593998	0.969357	-5.17923	0.067443	0.999967	-0.928429	0.655431	0.999942	-0.245713	0.84998	0.978157	2.2279	0.0612894	0.891761	0.917655	0.405052	0.9984	0.841535	0.611063	0.999782	1.60885	0.189742	0.9999	-1.44805	0.526696	0.999998	-1.67435	0.181723	0.999863	0.874287	0.175273	0.642059	0.864673	0.28533	0.999201	2.16538	0.345269	0.912118	6.67059	0.00477191	0.588696	-0.570651	0.843298	ND	1.08271	0.593599
ENSG00000004059	ARF5	protein_coding	0.436582	0.0779089	0.716139	-0.0807875	0.800765	0.999967	0.333242	0.178398	0.999942	0.386915	0.305883	0.776461	-0.033917	0.917494	0.999902	0.405491	0.21528	0.9984	-0.0411728	0.894025	0.999782	0.234908	0.282498	0.9999	-0.263516	0.54683	0.999998	0.275248	0.069293	0.999863	0.24715	0.193343	0.662047	0.0850535	0.560694	0.999201	-0.50237	0.269428	0.883553	0.301318	0.468474	1	-0.58377	0.327147	1	-0.0384968	0.92276
ENSG00000004139	SARM1	protein_coding	-0.138286	0.421026	0.931458	-0.0767859	0.729455	0.999967	0.0380868	0.823442	0.999942	-0.666806	0.0360534	0.464398	-0.144466	0.60272	0.999902	0.111547	0.68557	0.9984	-0.403464	0.262734	0.960706	0.120836	0.636181	0.9999	0.0987345	0.845898	0.999998	-0.0553665	0.582248	0.999863	-0.192057	0.266528	0.732202	-0.03256	0.854431	0.999201	-0.289832	0.390396	0.923786	0.183211	0.553708	1	0.0734082	0.867297	1	-0.51569	0.0797957
ENSG00000004399	PLXND1	protein_coding	0.253875	0.164959	0.818827	0.1054	0.655571	0.999967	0.180174	0.323545	0.999942	-0.498048	0.194527	0.697466	-0.174449	0.600188	0.999902	-0.111522	0.737335	0.9984	-0.18416	0.62511	0.999782	-0.198809	0.456146	0.9999	-0.300186	0.573193	0.999998	0.19133	0.0723377	0.999863	-0.241281	0.20518	0.673493	-0.209441	0.242487	0.999201	-0.462891	0.279836	0.887157	-0.319495	0.414524	1	-0.467261	0.404432	1	-0.74105	0.0475172
ENSG00000004468	CD38	protein_coding	-0.0515858	0.779623	0.993367	-0.280359	0.234572	0.999967	-0.0133812	0.941347	0.999942	-0.588486	0.192002	0.694397	-0.282343	0.471158	0.999902	0.138417	0.723031	0.9984	0.167647	0.673718	0.999782	0.0121659	0.965658	0.9999	0.9003	0.109538	0.999998	-0.0888371	0.414266	0.999863	-0.205193	0.375865	0.802729	0.185685	0.374373	0.999201	0.195627	0.69565	0.994082	0.283127	0.535617	1	0.925686	0.156281	1	-0.52435	0.23027
ENSG00000004487	KDM1A	protein_coding	0.397736	0.0439215	0.623308	-0.0468112	0.854491	0.999967	0.0553538	0.7789	0.999942	-0.540054	0.102987	0.601214	0.177067	0.537715	0.999902	-0.0853633	0.765947	0.9984	-0.218614	0.580658	0.999782	0.164106	0.557611	0.9999	-0.030988	0.955784	0.999998	0.160664	0.194431	0.999863	-0.111604	0.523366	0.87689	0.0249029	0.898938	0.999201	-0.641679	0.115632	0.776982	0.196677	0.597751	1	-0.0734613	0.89038	1	-0.927285	0.00917114
ENSG00000004660	CAMKK1	protein_coding	0.0300961	0.890126	0.997287	0.120402	0.672077	0.999967	0.206255	0.344862	0.999942	0.604563	0.0612226	0.525926	0.139974	0.617354	0.999902	0.351551	0.208319	0.9984	0.164913	0.663046	0.999782	0.0388578	0.884528	0.9999	0.149428	0.780593	0.999998	0.119836	0.349048	0.999863	0.342959	0.0329088	0.41848	0.0903711	0.603711	0.999201	0.109748	0.783582	1	-0.0958581	0.793943	1	-0.0438492	0.9334	1	0.585353	0.0929943
ENSG00000004700	RECQL	protein_coding	-0.0886515	0.597252	0.969922	0.323111	0.135742	0.999967	-0.0615123	0.713032	0.999942	-0.32295	0.309428	0.778671	-0.0434591	0.874635	0.999902	-0.456939	0.0968451	0.9984	0.348329	0.43132	0.991741	0.25847	0.409028	0.987155	0.081718	0.896061	0.999998	0.0163314	0.877952	0.999863	-0.267544	0.0917751	0.541678	0.256225	0.248252	0.999201	0.413071	0.321211	0.901172	-0.0804095	0.832593	1	0.156122	0.774274	1	-0.222355	0.540577
ENSG00000004766	VPS50	protein_coding	0.143475	0.489451	0.948886	-0.0809342	0.763578	0.999967	-0.164262	0.425745	0.999942	-0.627667	0.102201	0.59955	-0.0138189	0.966951	0.999902	-0.51375	0.122497	0.9984	0.116891	0.806614	0.999782	0.0414708	0.902348	0.9999	-0.22948	0.733448	0.999998	-0.0270331	0.828107	0.999863	-0.357474	0.0708098	0.50716	0.0203099	0.932786	0.999201	-0.0527176	0.916693	1	0.117685	0.798783	1	-0.0517762	0.937243	1	-0.761411	0.0833535
ENSG00000004776	HSPB6	protein_coding	-2.75608	0.0321846	0.572666	1.37348	0.417932	0.999967	-2.32534	0.0780395	0.999942	0.673931	0.620393	0.922718	-1.23017	0.386278	0.999902	0.389323	0.765993	0.9984	1.68346	0.441503	0.991741	-2.75432	0.0949001	0.9999	3.84465	0.250194	0.9999	-1.5143	0.0625813	0.999863	-0.0670058	0.927771	0.988662	0.0305411	0.979252	0.999201	4.32171	0.0423324	0.661998	-4.01304	0.0527205	1	6.00858	0.0492981	1	3.35885	0.0691045
ENSG00000004777	ARHGAP33	protein_coding	-0.187825	0.53606	0.96039	0.396843	0.312069	0.999967	0.353627	0.24182	0.999942	-0.832787	0.0194203	0.396569	0.338974	0.275753	0.999902	0.256535	0.404403	0.9984	-0.605153	0.142105	0.907281	0.375151	0.200292	0.9999	-0.131974	0.820143	0.999998	0.156688	0.402022	0.999863	-0.0108947	0.959506	0.995283	0.0243484	0.914253	0.999201	-0.442756	0.368174	0.917096	-0.0356445	0.937094	1	-0.470533	0.462703	1	-0.634676	0.140739
ENSG00000004779	NDUFAB1	protein_coding	0.0696503	0.600027	0.970042	0.0558362	0.746783	0.999967	-0.0865834	0.514172	0.999942	0.538598	0.115286	0.61644	0.0656557	0.824852	0.999902	0.231431	0.434624	0.9984	0.440363	0.205514	0.942736	-0.22393	0.362105	0.9999	-0.176542	0.719706	0.999998	0.00605804	0.938938	0.999863	0.255459	0.13433	0.60009	-0.0284275	0.875195	0.999201	0.34516	0.311173	0.898852	-0.295842	0.342637	1	-0.0765869	0.863734	1	0.479556	0.106163
ENSG00000004799	PDK4	protein_coding	-0.265456	0.374695	0.91852	1.0659	0.00554277	0.759819	-0.277392	0.348184	0.999942	0.0461789	0.925629	0.991305	0.0907516	0.83318	0.999902	-0.0451028	0.916232	0.9984	0.148153	0.796959	0.999782	0.155274	0.702845	0.9999	1.05133	0.194809	0.999998	0.0351315	0.869836	0.999863	0.0321599	0.895354	0.985244	0.29302	0.33813	0.999201	0.391119	0.578347	0.974394	-0.928521	0.148237	1	1.34027	0.143688	1	0.3235	0.597927
ENSG00000004866	ST7	protein_coding	-0.169284	0.62248	0.972211	0.219486	0.619329	0.999967	0.255598	0.454224	0.999942	0.350246	0.341337	0.797895	-0.849183	0.00863858	0.482073	0.38349	0.229072	0.9984	-0.368978	0.378513	0.982985	-0.489416	0.102309	0.9999	-0.0757793	0.898752	0.999998	0.0839774	0.681005	0.999863	-0.0620468	0.786296	0.96102	-0.392908	0.0516653	0.999201	-0.223333	0.696429	0.994082	-0.724407	0.167133	1	-0.319592	0.669954	1	0.53116	0.288903
ENSG00000004939	SLC4A1	protein_coding	0.295468	0.52679	0.958257	-0.324777	0.588728	0.999967	0.479833	0.302402	0.999942	-0.872594	0.183599	0.686735	-0.726448	0.20587	0.999902	2.1732	0.000134339	0.425453	4.12348	0.00192338	0.193766	-0.667677	0.477589	0.9999	-0.190399	0.919277	0.999998	0.20489	0.534347	0.999863	0.22754	0.662312	0.924884	0.623869	0.43324	0.999201	3.79715	0.00189629	0.302898	-0.355227	0.750124	1	-0.656178	0.68144	1	-1.16451	0.274819
ENSG00000005020	SKAP2	protein_coding	-0.228118	0.412036	0.929769	0.473811	0.187011	0.999967	0.202376	0.466833	0.999942	0.84071	0.0557766	0.516475	0.00865728	0.981855	0.999902	-0.00652477	0.986323	0.998943	0.376832	0.309755	0.97084	0.0715425	0.785064	0.987155	-0.0448616	0.931861	0.999998	0.109714	0.527229	0.999863	0.229465	0.324087	0.770848	0.140652	0.440332	0.999201	0.580132	0.309454	0.897993	-0.41653	0.424098	1	-0.234284	0.753918	1	1.07908	0.0303087
ENSG00000005075	POLR2J	protein_coding	0.274432	0.157306	0.813754	0.101937	0.685785	0.999967	0.0859391	0.658722	0.999942	0.466966	0.204984	0.706165	0.102638	0.747594	0.999902	0.554938	0.0817256	0.9984	-0.474116	0.2322	0.953946	0.160252	0.567971	0.9999	-0.0466607	0.933876	0.999998	0.161878	0.157573	0.999863	0.367051	0.046604	0.45965	-0.0507432	0.803142	0.999201	-0.773637	0.070904	0.714018	0.044538	0.909513	1	-0.119299	0.831966	1	0.203312	0.586529
ENSG00000005100	DHX33	protein_coding	-0.138661	0.523374	0.956991	0.369127	0.189223	0.999967	-0.184945	0.39425	0.999942	0.0550517	0.856692	0.978968	-0.0403101	0.878764	0.999902	-0.289428	0.273117	0.9984	0.320692	0.330117	0.977956	-0.365707	0.1167	0.9999	0.174208	0.70767	0.999998	-0.0391003	0.776521	0.999863	-0.105325	0.479568	0.854864	-0.0921164	0.600167	0.999201	0.434427	0.245057	0.870304	-0.749094	0.0284813	0.901787	0.372022	0.445964	1	0.204469	0.530478
ENSG00000005108	THSD7A	protein_coding	2.03028	0.0175296	0.500638	-0.833619	0.463881	0.999967	0.155836	0.855042	0.999942	0.792124	0.214318	0.71115	0.54299	0.360842	0.999902	0.197909	0.726737	0.9984	3.78624	0.000820276	0.114095	0.200168	0.769653	0.9999	-0.776764	0.570933	0.999998	0.542718	0.313489	0.999863	0.481407	0.132309	0.597011	0.915249	0.130717	0.999201	1.78248	0.201729	0.84653	0.896037	0.449513	1	-0.922051	0.577302	1	-1.18425	0.281557
ENSG00000005156	LIG3	protein_coding	0.0816458	0.568831	0.964229	-0.0334156	0.857074	0.999967	-0.089972	0.525813	0.999942	-0.556167	0.0825587	0.565248	-0.228502	0.412345	0.999902	-0.096496	0.727938	0.9984	-0.341665	0.361017	0.979223	0.0133839	0.959701	0.9999	0.155711	0.767662	0.999998	-0.011955	0.887691	0.999863	-0.269705	0.0917311	0.541678	-0.0652886	0.717241	0.999201	-0.450397	0.172036	0.825828	0.0337808	0.911054	1	0.257923	0.547272	1	-0.627002	0.0292236
ENSG00000005187	ACSM3	protein_coding	0.239936	0.23761	0.865512	-0.226388	0.388252	0.999967	0.142336	0.472	0.999942	-0.523599	0.0810088	0.563979	-0.0771758	0.768339	0.999902	-0.18246	0.48248	0.9984	-0.161101	0.730836	0.999782	0.0863668	0.794911	0.9999	0.188342	0.775256	0.999998	0.0959321	0.440249	0.999863	-0.236551	0.110198	0.568149	0.032483	0.885802	0.999201	-0.430929	0.273548	0.88399	0.300654	0.407787	1	0.0588546	0.907791	1	-0.753633	0.0285212
ENSG00000005194	CIAPIN1	protein_coding	0.358843	0.0199961	0.515846	-0.0511431	0.799967	0.999967	0.0251433	0.870129	0.999942	-0.154358	0.699438	0.943301	-0.171147	0.621708	0.999902	0.0446104	0.89747	0.9984	-0.0669202	0.849033	0.999782	-0.0317865	0.898273	0.9999	0.099031	0.841852	0.999998	0.136096	0.181116	0.999863	-0.0852638	0.662663	0.925019	-0.0229977	0.884517	0.999201	-0.451313	0.268078	0.883334	0.010764	0.977023	1	0.0865035	0.870957	1	-0.50243	0.157517
ENSG00000005206	SPPL2B	protein_coding	0.118146	0.601117	0.97011	-0.263516	0.367376	0.999967	0.0530322	0.81415	0.999942	-0.514308	0.0790573	0.56119	0.0122635	0.96149	0.999902	0.299341	0.237608	0.9984	-0.678602	0.0265534	0.68418	0.140469	0.517149	0.9999	0.0112008	0.979335	0.999998	0.00390946	0.977051	0.999863	-0.0272243	0.868284	0.980429	-0.110915	0.525284	0.999201	-0.821777	0.0246493	0.603646	0.389133	0.24544	1	-0.0287538	0.95206	1	-0.621593	0.0518991
ENSG00000005238	FAM214B	protein_coding	-0.187178	0.480454	0.947792	0.205768	0.548443	0.999967	0.29258	0.270355	0.999942	0.742684	0.0528459	0.512224	0.31151	0.348523	0.999902	0.268202	0.419428	0.9984	0.231278	0.505863	0.997893	0.227671	0.354642	0.9999	0.0346741	0.943812	0.999998	0.0936901	0.56402	0.999863	0.409871	0.033331	0.419401	0.20096	0.210131	0.999201	0.393828	0.428224	0.938387	0.0073982	0.987003	1	-0.24493	0.706832	1	0.940285	0.0302209
ENSG00000005243	COPZ2	protein_coding	-0.0291923	0.929585	0.999485	-0.252548	0.556929	0.999967	-0.137887	0.666384	0.999942	0.225007	0.733522	0.952337	-0.697679	0.229701	0.999902	0.298351	0.600943	0.9984	1.0039	0.158618	0.921597	0.226726	0.65694	0.9999	0.0952618	0.925435	0.999998	-0.12035	0.525733	0.999863	-0.0534915	0.872164	0.981596	0.423379	0.239014	0.999201	1.01193	0.198238	0.84486	0.46624	0.523559	1	0.246772	0.811189	1	0.266341	0.700511
ENSG00000005249	PRKAR2B	protein_coding	-0.211944	0.740243	0.991813	-0.119817	0.884189	0.999967	0.314393	0.621687	0.999942	-0.260351	0.641391	0.927884	-1.3224	0.00660959	0.422341	0.0611388	0.899551	0.9984	-0.883046	0.0651823	0.821125	-0.447407	0.189074	0.987155	1.78138	0.00855519	0.705977	-0.00859032	0.981671	0.999863	-0.500417	0.102388	0.55683	-0.267165	0.396561	0.999201	-0.693282	0.505294	0.958976	-0.347725	0.714247	1	1.47831	0.277367	1	-0.0336373	0.970479
ENSG00000005302	MSL3	protein_coding	-0.189221	0.165699	0.818827	0.447303	0.0112245	0.868237	-0.058656	0.667508	0.999942	-0.0244705	0.942649	0.991711	0.516238	0.0797407	0.929164	-0.0507167	0.863306	0.9984	-0.0879647	0.795136	0.999782	0.0994894	0.677923	0.987155	0.167417	0.726575	0.999998	0.00642446	0.950749	0.999863	0.159374	0.368948	0.798878	0.0564751	0.719474	0.999201	0.076086	0.831455	1	-0.362062	0.267346	1	0.239092	0.609224	1	0.175295	0.574135
ENSG00000005339	CREBBP	protein_coding	-0.291479	0.124105	0.786892	0.201952	0.409615	0.999967	0.136415	0.471853	0.999942	0.343832	0.372651	0.814764	0.309371	0.35439	0.999902	-0.0775491	0.816399	0.9984	0.200509	0.558889	0.999782	0.368116	0.129117	0.987155	0.083261	0.863702	0.999998	-0.0107113	0.930724	0.999863	0.17523	0.364855	0.797708	0.278642	0.0839363	0.999201	0.466896	0.285259	0.889155	0.15187	0.703453	1	-0.040124	0.944078	1	0.645316	0.090553
ENSG00000005381	MPO	protein_coding	0.145714	0.655708	0.974554	0.0545991	0.899357	0.999967	0.563245	0.0854673	0.999942	0.294919	0.540804	0.890364	0.235144	0.575338	0.999902	0.250581	0.550048	0.9984	1.13297	0.0279108	0.69127	0.305634	0.398156	0.9999	0.0671112	0.926319	0.999998	0.287491	0.146799	0.999863	0.257435	0.27706	0.738701	0.49043	0.0697966	0.999201	0.963747	0.141119	0.805422	0.235881	0.695412	1	-0.482351	0.572897	1	0.159321	0.77874
ENSG00000005436	GCFC2	protein_coding	-0.370045	0.0852267	0.72592	-0.133782	0.633028	0.999967	-0.416718	0.0517326	0.999942	-0.320293	0.314802	0.783272	-0.198432	0.474307	0.999902	-0.23025	0.40412	0.9984	0.519351	0.219308	0.951283	-0.0964818	0.746956	0.9999	-0.133282	0.822933	0.999998	-0.333864	0.00878712	0.999863	-0.243119	0.107585	0.564915	0.0726665	0.738707	0.999201	0.864869	0.0392065	0.657739	0.025127	0.948005	1	0.296751	0.586822	1	0.0612015	0.866941
ENSG00000005469	CROT	protein_coding	0.046581	0.809843	0.995892	0.295276	0.235569	0.999967	-0.284341	0.136892	0.999942	-0.600354	0.0374506	0.47035	-0.209612	0.404888	0.999902	-0.313862	0.20937	0.9984	0.199083	0.639873	0.999782	0.30055	0.320158	0.9999	0.0676252	0.910066	0.999998	-0.0254571	0.840536	0.999863	-0.354685	0.0122527	0.336559	0.236258	0.240183	0.999201	0.127552	0.726062	0.998982	-0.0112464	0.973155	1	0.364954	0.438442	1	-0.635371	0.045131
ENSG00000005483	KMT2E	protein_coding	-0.408473	0.105784	0.761413	0.463838	0.154891	0.999967	-0.124342	0.62249	0.999942	0.832155	0.12312	0.624982	0.155124	0.739982	0.999902	-0.0592012	0.899213	0.9984	0.763251	0.0749975	0.843263	-0.174621	0.564566	0.987155	-0.0593212	0.922058	0.999998	-0.0988397	0.55029	0.999863	0.258115	0.356194	0.793897	0.109136	0.647816	0.999201	1.14669	0.0863639	0.736206	-0.652525	0.285086	1	0.0779947	0.929017	1	1.25032	0.0321712
ENSG00000005486	RHBDD2	protein_coding	0.158182	0.477725	0.947184	-0.0846204	0.769988	0.999967	0.0948776	0.670504	0.999942	0.309165	0.286939	0.764334	0.152067	0.545599	0.999902	0.448516	0.0743692	0.9984	-0.120201	0.715431	0.999782	0.338	0.14692	0.9999	0.0700644	0.880543	0.999998	0.0772447	0.556105	0.999863	0.301912	0.0313427	0.412862	0.169519	0.282308	0.999201	-0.303354	0.404697	0.927338	0.408193	0.221235	1	-0.0121602	0.979652	1	0.161585	0.610689
ENSG00000005700	IBTK	protein_coding	-0.682153	0.193252	0.836428	-1.53022	0.0247436	0.943755	0.268921	0.605627	0.999942	-1.33293	0.0564517	0.516899	-0.456942	0.464464	0.999902	-0.54942	0.361067	0.9984	-1.09144	0.264994	0.961364	-0.0682303	0.922806	0.9999	0.182588	0.893183	0.999998	-0.53451	0.119639	0.999863	-0.740316	0.0367938	0.431833	-0.318731	0.521678	0.999201	-0.43292	0.677513	0.990829	1.46298	0.129839	1	-0.0692063	0.958619	1	-0.637129	0.481515
ENSG00000005801	ZNF195	protein_coding	-0.176666	0.302585	0.896509	-0.127413	0.564961	0.999967	-0.195009	0.250996	0.999942	-0.585795	0.0458224	0.490646	-0.262148	0.304677	0.999902	-0.286718	0.259264	0.9984	0.0847781	0.822433	0.999782	-0.143269	0.592645	0.9999	0.319389	0.54873	0.999998	-0.171873	0.080919	0.999863	-0.358953	0.0121372	0.336357	-0.012081	0.947582	0.999201	0.236264	0.489227	0.957593	-0.0287893	0.926822	1	0.528093	0.234555	1	-0.397116	0.182814
ENSG00000005812	FBXL3	protein_coding	-0.187022	0.455375	0.94092	0.299364	0.35503	0.999967	-0.16642	0.50631	0.999942	-0.130945	0.701114	0.943904	-0.249996	0.397862	0.999902	-0.513342	0.0823412	0.9984	0.269627	0.568902	0.999782	0.0239707	0.942874	0.993104	-0.050727	0.93954	0.999998	-0.0642899	0.67452	0.999863	-0.309284	0.0667263	0.500543	0.0762549	0.75219	0.999201	0.432096	0.402063	0.925788	-0.289605	0.538479	1	0.128654	0.848738	1	0.0672489	0.881166
ENSG00000005884	ITGA3	protein_coding	0.338388	0.328041	0.905771	-0.593704	0.184434	0.999967	0.088939	0.797012	0.999942	-0.76737	0.0347089	0.458299	0.428859	0.179042	0.999902	0.0865327	0.781589	0.9984	0.504721	0.382606	0.984101	-0.33581	0.408754	0.9999	0.278929	0.730694	0.999998	0.0269571	0.901217	0.999863	-0.0245053	0.908489	0.986434	-0.0285559	0.922551	0.999201	0.134135	0.820807	1	0.241439	0.654268	1	0.203271	0.791313	1	-1.09517	0.0332769
ENSG00000005889	ZFX	protein_coding	-0.272511	0.0698482	0.699216	0.166774	0.391163	0.999967	-0.132758	0.377494	0.999942	-0.372755	0.262011	0.748231	-0.106385	0.712019	0.999902	-0.44195	0.124556	0.9984	-0.0572812	0.879518	0.999782	0.153816	0.564592	0.9999	0.119596	0.822531	0.999998	-0.117229	0.232493	0.999863	-0.298845	0.0676588	0.501939	0.090371	0.616374	0.999201	0.190275	0.605175	0.98132	-0.0269032	0.936182	1	0.265848	0.580197	1	-0.0888179	0.781836
ENSG00000005893	LAMP2	protein_coding	-0.352455	0.302619	0.896509	0.177353	0.688007	0.999967	0.0368425	0.914202	0.999942	0.412578	0.329703	0.792946	0.130628	0.721619	0.999902	-0.242184	0.508832	0.9984	0.874661	0.0324803	0.719933	0.371674	0.198566	0.987155	0.064205	0.911569	0.999998	-0.0659013	0.747826	0.999863	0.079692	0.712449	0.939763	0.463551	0.0303163	0.978044	1.2024	0.0565059	0.691535	0.180018	0.754488	1	0.0403109	0.961044	1	0.775495	0.158683
ENSG00000005961	ITGA2B	protein_coding	-0.598598	0.164292	0.818827	0.180669	0.745076	0.999967	0.474597	0.270076	0.999942	1.06439	0.0263131	0.433841	-0.90871	0.0286397	0.739612	0.745024	0.0725471	0.9984	-1.00649	0.0465163	0.769684	-0.323694	0.365454	0.987155	0.935979	0.190692	0.999998	-0.00446024	0.988788	0.999863	0.247868	0.411912	0.822944	-0.34868	0.240902	0.999201	-0.431878	0.588816	0.977382	-0.517988	0.477661	1	0.474034	0.650471	1	1.6752	0.016319
ENSG00000006007	GDE1	protein_coding	-0.166421	0.506759	0.954876	0.310417	0.337838	0.999967	0.0857049	0.732514	0.999942	0.688926	0.0376726	0.471811	0.171459	0.550326	0.999902	0.349417	0.223504	0.9984	0.600747	0.0797337	0.849178	-0.0738632	0.760564	0.987155	0.15437	0.750227	0.999998	0.045095	0.766606	0.999863	0.378034	0.0239605	0.391778	0.152115	0.400316	0.999201	0.742378	0.097247	0.754881	-0.398558	0.329581	1	0.0816387	0.889245	1	0.865892	0.0266475
ENSG00000006015	REX1BD	protein_coding	0.480356	0.045668	0.629398	0.0923402	0.766548	0.999967	-0.000222286	0.999262	0.999942	0.394459	0.266525	0.751146	0.192686	0.530787	0.999902	0.559221	0.0688214	0.9984	0.126358	0.778056	0.999782	-0.104574	0.741552	0.9999	-0.201298	0.751124	0.999998	0.199848	0.180056	0.999863	0.377674	0.0311131	0.412862	-0.0594956	0.7919	0.999201	-0.378969	0.453359	0.946014	-0.211274	0.647445	1	-0.188048	0.776487	1	-0.075118	0.86486
ENSG00000006025	OSBPL7	protein_coding	0.286382	0.252554	0.869309	0.105072	0.745103	0.999967	0.109668	0.660434	0.999942	-0.820462	0.0612259	0.525926	-0.426548	0.263042	0.999902	0.353118	0.351913	0.9984	-0.243411	0.469632	0.995275	0.182465	0.44556	0.9999	0.327952	0.490141	0.999998	0.174712	0.232184	0.999863	-0.245738	0.312159	0.762272	0.082081	0.61178	0.999201	-0.555726	0.274276	0.884093	0.0632156	0.891886	1	0.230838	0.72828	1	-1.09617	0.0136117
ENSG00000006062	MAP3K14	protein_coding	0.134546	0.463616	0.943378	-0.526581	0.0271048	0.943755	0.1992	0.277496	0.999942	-0.388676	0.249612	0.739297	-0.238033	0.416595	0.999902	0.0300936	0.917999	0.9984	-0.396435	0.210138	0.946163	0.308877	0.167785	0.9999	0.0293109	0.947706	0.999998	0.0115243	0.929264	0.999863	-0.180174	0.282175	0.743211	0.0678459	0.687637	0.999201	-0.556051	0.112849	0.772352	0.821523	0.0105874	0.706265	-0.156937	0.732181	1	-0.512242	0.0942722
ENSG00000006118	TMEM132A	protein_coding	0.36083	0.852382	0.997287	-3.75963	0.12103	0.9999	4.11344	0.0371972	0.999942	-0.919652	0.635042	0.927288	0.625436	0.724159	0.999902	2.19283	0.204463	0.9984	-0.474201	0.878551	0.999782	-1.01987	0.664337	0.9999	-0.892223	0.838774	0.9999	1.11236	0.373511	0.999863	0.536955	0.579219	0.896098	-0.793163	0.605218	0.999201	-0.848063	0.788344	1	2.7169	0.364619	ND	-4.96343	0.22737	ND	-1.28724	0.643174
ENSG00000006432	MAP3K9	protein_coding	0.411392	0.235111	0.864638	-0.544197	0.22282	0.999967	-0.120258	0.726647	0.999942	-0.609049	0.0574025	0.520239	-0.227966	0.414389	0.999902	-0.0653974	0.813858	0.9984	-0.233179	0.552031	0.99941	-0.0196115	0.943921	0.9999	-0.41701	0.449422	0.999998	-0.020518	0.924333	0.999863	-0.273769	0.0912229	0.540914	-0.139447	0.430329	0.999201	-0.654224	0.201861	0.84653	0.501956	0.285617	1	-0.284357	0.669462	1	-0.994704	0.0262715
ENSG00000006451	RALA	protein_coding	0.0825949	0.639272	0.973391	0.28475	0.210253	0.999967	-0.188352	0.28431	0.999942	-0.203437	0.41737	0.83789	-0.0603503	0.781607	0.999902	-0.317039	0.144595	0.9984	0.13965	0.677702	0.999782	-0.10488	0.658741	0.9999	-0.334769	0.480059	0.999998	0.0228247	0.839574	0.999863	-0.192443	0.106097	0.56311	-0.0687822	0.66054	0.999201	0.0318314	0.911513	1	-0.403153	0.122819	1	-0.133486	0.720698	1	-0.275566	0.268957
ENSG00000006453	BAIAP2L1	protein_coding	0.000542583	0.999143	0.999853	-0.820022	0.235762	0.999967	0.0275505	0.955432	0.999942	-1.72298	0.00834811	0.312306	-0.270086	0.635696	0.999902	0.407245	0.455499	0.9984	0.994753	0.375711	0.979829	1.63299	0.0482053	0.9999	0.701759	0.656078	0.999998	-0.150167	0.611142	0.999863	-0.350274	0.331957	0.777371	1.25278	0.0186911	0.889105	0.967062	0.277483	0.884868	2.26988	0.00915347	0.691519	0.68729	0.547428	1	-1.70292	0.030746
ENSG00000006459	KDM7A	protein_coding	-0.222275	0.160566	0.817974	0.544468	0.00775446	0.853153	0.186661	0.238688	0.999942	-0.148172	0.751983	0.957596	0.196429	0.628654	0.999902	-0.310771	0.444088	0.9984	-0.409875	0.280709	0.961364	0.225308	0.401671	0.987155	0.228732	0.670006	0.999998	0.112885	0.347438	0.999863	-0.0807479	0.732745	0.946214	0.0503372	0.800226	0.999201	-0.212288	0.683242	0.992118	-0.333931	0.481941	1	0.0548198	0.935815	1	0.0852964	0.850947
ENSG00000006468	ETV1	protein_coding	-1.27891	0.345322	0.912767	-2.86101	0.0928422	0.999967	-1.06508	0.414828	0.999942	-1.73106	0.206422	0.70725	-1.75022	0.155239	0.999902	-1.02301	0.389663	0.9984	0.784945	0.697031	0.999782	1.25382	0.403692	0.9999	0.288327	0.917179	0.9999	-1.50425	0.0526951	0.999863	-1.44292	0.0297028	0.412602	0.913907	0.335666	0.999201	2.06968	0.338589	0.909073	3.98846	0.047771	1	1.30681	0.630491	1	-0.451733	0.811196
ENSG00000006530	AGK	protein_coding	0.0989438	0.677949	0.979041	0.311633	0.308574	0.999967	-0.13823	0.554737	0.999942	-1.00748	0.00307131	0.242691	-0.327756	0.273479	0.999902	-0.0716803	0.807614	0.9984	0.36209	0.39541	0.987212	0.175835	0.564161	0.9999	0.40289	0.501685	0.999998	0.0551997	0.699012	0.999863	-0.413347	0.0295524	0.411578	0.263507	0.188279	0.999201	0.238006	0.580837	0.975096	-0.148858	0.708309	1	0.553758	0.320847	1	-1.09311	0.00376103
ENSG00000006555	TTC22	protein_coding	0.108886	0.543489	0.960402	-0.0789988	0.736907	0.999967	-0.0895237	0.61457	0.999942	-0.349853	0.271974	0.753745	-0.409561	0.143002	0.999902	0.311922	0.258146	0.9984	0.0903015	0.840941	0.999782	0.260528	0.415022	0.9999	-0.271129	0.66914	0.999998	-0.0104471	0.921552	0.999863	-0.128351	0.46561	0.847784	0.133493	0.543796	0.999201	-0.0490559	0.896894	1	0.325663	0.352591	1	-0.169401	0.730787	1	-0.447747	0.175638
ENSG00000006576	PHTF2	protein_coding	-0.318439	0.0647231	0.683207	0.164766	0.45776	0.999967	-0.117944	0.491443	0.999942	-0.0412457	0.909655	0.989836	-0.511827	0.104353	0.966502	-0.371394	0.238199	0.9984	0.379415	0.338717	0.977956	-0.341694	0.223319	0.9999	-0.193989	0.729168	0.999998	-0.128844	0.243324	0.999863	-0.328308	0.0710203	0.507871	-0.12327	0.557686	0.999201	0.674019	0.112317	0.772111	-0.520661	0.179184	1	-0.0627057	0.90999	1	0.289239	0.434875
ENSG00000006607	FARP2	protein_coding	0.148164	0.497862	0.951401	-0.061776	0.827134	0.999967	0.00338744	0.987621	0.999942	-0.127587	0.671193	0.936492	-0.150691	0.56379	0.999902	-0.450393	0.0834338	0.9984	-0.197425	0.650632	0.999782	0.160921	0.602598	0.9999	-0.373557	0.544163	0.999998	0.0430991	0.736246	0.999863	-0.252966	0.0849063	0.532801	-0.0233751	0.915189	0.999201	-0.370853	0.375212	0.91893	0.208437	0.58662	1	-0.364007	0.505426	1	-0.265212	0.46784
ENSG00000006625	GGCT	protein_coding	-0.0319979	0.892871	0.997287	-0.0952905	0.760568	0.999967	-0.429665	0.069817	0.999942	0.746368	0.0757509	0.552374	0.3882	0.287083	0.999902	0.120921	0.73946	0.9984	0.396803	0.359164	0.978463	-0.626824	0.0408292	0.9999	-0.533793	0.383418	0.999998	-0.201539	0.166538	0.999863	0.389561	0.0659904	0.500543	-0.326577	0.168081	0.999201	0.401688	0.403186	0.926501	-0.545947	0.218797	1	-0.0912067	0.884697	1	0.786861	0.0595898
ENSG00000006638	TBXA2R	protein_coding	-0.340324	0.307054	0.898452	0.119738	0.781278	0.999967	0.231614	0.48523	0.999942	0.989331	0.0175119	0.385242	-0.416659	0.250081	0.999902	0.42841	0.235062	0.9984	-0.535223	0.265938	0.961364	-0.64796	0.0591151	0.9999	0.735865	0.284226	0.999998	-0.0113303	0.95531	0.999863	0.266419	0.275701	0.738124	-0.417752	0.120347	0.999201	-0.219899	0.725158	0.998982	-0.782307	0.173793	1	0.517174	0.52981	1	1.34031	0.0144669
ENSG00000006652	IFRD1	protein_coding	-0.596752	0.0690367	0.697741	0.733185	0.0841111	0.999967	0.219105	0.50501	0.999942	1.51987	0.00614008	0.292269	0.247434	0.606527	0.999902	0.425551	0.375604	0.9984	0.598436	0.127695	0.895287	0.279641	0.313675	0.9999	0.190861	0.730901	0.999998	0.0483561	0.827637	0.999863	0.633584	0.0326452	0.418078	0.359356	0.0614042	0.999201	1.17026	0.102911	0.765567	-0.468692	0.474376	1	-0.0152416	0.987055	1	2.12534	0.000683714
ENSG00000006659	LGALS14	protein_coding	-1.50356	0.754615	0.9999	-1.53314	0.804812	0.9999	-1.7366	0.71427	0.999942	ND	ND	ND	ND	ND	ND	ND	ND	ND	ND	ND	ND	ND	ND	ND	ND	ND	ND	-1.55747	0.59952	0.999863	ND	ND	ND	ND	ND	ND	0	1	1	5.14422	0.678478	ND	-2.19577	0.901534	ND	2.75211	0.816188
ENSG00000006704	GTF2IRD1	protein_coding	1.5074	0.164524	0.818827	-1.34119	0.360873	0.999967	0.627871	0.556845	0.999942	-2.93264	0.0239009	0.418961	-2.43621	0.0271211	0.735958	0.941949	0.356047	0.9984	-1.40893	0.430515	0.991741	0.278533	0.822919	0.9999	1.21668	0.617034	0.999998	0.546964	0.39893	0.999863	-1.39416	0.0406318	0.440697	0.0757946	0.929719	0.999201	-2.88011	0.128334	0.791568	1.52911	0.383954	1	0.60258	0.800455	1	-4.42065	0.00947837
ENSG00000006712	PAF1	protein_coding	0.419026	0.00751134	0.423421	0.0143889	0.943438	0.999967	0.164097	0.295264	0.999942	0.320505	0.307777	0.777508	0.125668	0.644326	0.999902	0.438658	0.106865	0.9984	0.0405237	0.921817	0.999782	0.152353	0.601989	0.9999	0.144026	0.805312	0.999998	0.227456	0.0237029	0.999863	0.291902	0.0569677	0.48442	0.120437	0.551482	0.999201	-0.403911	0.297891	0.892896	0.123694	0.727246	1	-0.00691878	0.989144	1	-0.0878058	0.795466
ENSG00000006740	ARHGAP44	protein_coding	0.861494	0.552341	0.96219	-4.16298	0.033867	0.999967	0.777822	0.597451	0.999942	-2.42799	0.210782	0.70873	1.10509	0.470532	0.999902	-0.463673	0.751932	0.9984	-0.457354	0.771133	0.999782	1.96574	0.106336	0.9999	1.52278	0.493842	0.999998	-0.3235	0.726795	0.999863	-0.827256	0.349974	0.78991	1.06067	0.193641	0.999201	-1.35379	0.550562	0.968767	6.00385	0.00748644	0.64343	0.838618	0.776638	1	-3.24696	0.142019
ENSG00000006747	SCIN	protein_coding	-0.925678	0.244203	0.867469	2.57071	0.0094758	0.853153	-0.23767	0.742818	0.999942	0.481179	0.511404	0.879005	0.647316	0.328135	0.999902	-0.214898	0.735653	0.9984	-0.437712	0.68273	0.999782	-1.10774	0.127745	0.9999	1.9151	0.176435	0.999998	0.0198016	0.968539	0.999863	0.285781	0.43829	0.8344	-0.489649	0.377853	0.999201	0.428812	0.727983	0.998982	-3.56007	0.00118282	0.400701	2.17057	0.143718	1	1.38459	0.183656
ENSG00000006757	PNPLA4	protein_coding	0.221638	0.410175	0.929305	-0.551541	0.111586	0.999967	0.0403877	0.879233	0.999942	-0.581221	0.353682	0.804534	-0.241228	0.658579	0.999902	-0.212057	0.695481	0.9984	0.857702	0.0972639	0.867027	0.260688	0.47677	0.9999	0.160442	0.825087	0.999998	-0.0236035	0.890673	0.999863	-0.329027	0.291541	0.749282	0.420015	0.0985526	0.999201	0.606323	0.395815	0.923786	0.811451	0.214399	1	0.132786	0.886291	1	-0.79538	0.201615
ENSG00000006837	CDKL3	protein_coding	-0.843186	0.105801	0.761413	-1.3685	0.055029	0.999967	-0.240643	0.644347	0.999942	-0.352623	0.646561	0.928399	0.569334	0.392218	0.999902	0.0301901	0.963821	0.9984	0.350831	0.64224	0.999782	0.787688	0.151567	0.9999	-0.247204	0.819621	0.999998	-0.709988	0.0271382	0.999863	0.0857893	0.823308	0.969547	0.505558	0.15807	0.999201	1.16944	0.242682	0.868548	2.15013	0.0245974	0.889997	0.0064774	0.996089	1	0.506274	0.563992
ENSG00000007047	MARK4	protein_coding	0.400655	0.0408645	0.612596	-0.27192	0.282353	0.999967	0.5392	0.00574982	0.999942	-0.213851	0.495937	0.872721	-0.1715	0.529791	0.999902	0.139486	0.607899	0.9984	-0.211967	0.544563	0.99941	0.221445	0.371467	0.9999	-0.0479707	0.9228	0.999998	0.299417	0.0315283	0.999863	-0.0675353	0.661942	0.924884	0.0590828	0.725327	0.999201	-0.637563	0.0700422	0.714018	0.479215	0.136708	1	-0.574219	0.212472	1	-0.603413	0.0496343
ENSG00000007062	PROM1	protein_coding	-0.218509	0.885565	0.997287	-0.328231	0.868479	0.999967	-0.987724	0.50227	0.999942	0.560161	0.613105	0.920202	1.71013	0.0884108	0.943356	0.554983	0.564741	0.9984	2.66203	0.129779	0.897557	-0.42547	0.729544	0.9999	5.0735	0.0412416	0.999998	-0.555795	0.524542	0.999863	0.875925	0.112562	0.573488	1.73128	0.0745879	0.999201	2.85213	0.225756	0.858505	-0.294	0.892728	1	6.03684	0.0478966	1	0.783445	0.699255
ENSG00000007080	CCDC124	protein_coding	0.658149	0.000144279	0.152082	-0.253583	0.257756	0.999967	0.0479309	0.781743	0.999942	0.00412554	0.992687	0.998875	-0.251159	0.519758	0.999902	0.672832	0.0842104	0.9984	-0.265881	0.536331	0.998694	-0.189121	0.534395	0.9999	-0.129627	0.831463	0.999998	0.210258	0.127878	0.999863	0.157886	0.510412	0.870068	-0.201883	0.339401	0.999201	-0.948583	0.0660723	0.708523	0.0503372	0.915033	1	-0.16408	0.808365	1	-0.642452	0.154135
ENSG00000007129	CEACAM21	protein_coding	0.784531	0.251069	0.86923	-0.911352	0.361278	0.999967	0.0551315	0.935471	0.999942	-1.43989	0.158724	0.663325	0.757281	0.414291	0.999902	0.2678	0.757733	0.9984	2.00974	0.0371709	0.740474	0.752248	0.263644	0.9999	-1.31574	0.319721	0.999998	0.14797	0.725326	0.999863	-0.0209758	0.968676	0.996348	0.825511	0.11122	0.999201	1.20507	0.368312	0.917096	1.66458	0.201086	1	-1.35967	0.43041	1	-2.17414	0.0620279
ENSG00000007171	NOS2	protein_coding	0.924302	0.699442	0.98487	0.389672	0.902616	0.9999	0.915484	0.694112	0.999942	-2.85421	0.0989778	0.598004	-0.675692	0.666336	0.999902	-0.586386	0.673341	0.9984	1.21359	0.572471	0.999782	-0.541281	0.72019	0.9999	6.09465	0.0916378	0.999998	0.783887	0.554042	0.999863	-1.10147	0.195683	0.664216	0.721766	0.526931	0.999201	0.315882	0.915125	1	-0.956384	0.739439	1	5.16734	0.225336	ND	-3.79596	0.159908
ENSG00000007202	KIAA0100	protein_coding	0.114668	0.392218	0.922526	-0.186149	0.283015	0.999967	0.164422	0.219407	0.999942	-0.523412	0.125894	0.626898	-0.0103457	0.972153	0.999902	-0.253371	0.392269	0.9984	-0.673901	0.0863143	0.860676	0.101198	0.715744	0.987155	0.132453	0.811509	0.999998	0.0647226	0.454594	0.999863	-0.241703	0.160907	0.629434	-0.108229	0.612083	0.999201	-0.814012	0.0297401	0.620671	0.274048	0.423205	1	-0.0192025	0.96874	1	-0.627746	0.054782
ENSG00000007255	TRAPPC6A	protein_coding	0.875785	0.00106319	0.245063	-0.221091	0.522973	0.999967	0.0391288	0.883575	0.999942	0.0197661	0.969988	0.996199	-0.36245	0.426385	0.999902	0.501917	0.269888	0.9984	-0.645425	0.133475	0.90063	-0.136823	0.653064	0.9999	-0.0415242	0.945603	0.999998	0.284842	0.130855	0.999863	0.0682938	0.801603	0.96367	-0.260167	0.234892	0.999201	-1.54753	0.0154353	0.562663	0.0700429	0.904538	1	-0.0676511	0.935548	1	-0.846703	0.129066
ENSG00000007264	MATK	protein_coding	0.51576	0.0290792	0.557406	0.0775564	0.799569	0.999967	-0.0231184	0.922088	0.999942	0.241122	0.619737	0.922501	-0.0339551	0.935755	0.999902	0.793212	0.0593913	0.9984	0.330215	0.572122	0.999782	-0.0512201	0.901444	0.9999	-0.663451	0.422586	0.999998	0.206412	0.167018	0.999863	0.333564	0.187034	0.655399	-0.056376	0.85737	0.999201	-0.210876	0.758255	1	-0.142329	0.82012	1	-0.627529	0.484513	1	-0.263698	0.659392
ENSG00000007312	CD79B	protein_coding	0.345728	0.214101	0.848587	-0.041187	0.908755	0.999967	-0.261436	0.347079	0.999942	0.341455	0.498403	0.874269	-0.292839	0.503026	0.999902	0.331523	0.447737	0.9984	-0.737549	0.121164	0.888321	-0.780497	0.0207316	0.9999	-0.717195	0.287943	0.999998	0.0172254	0.920738	0.999863	0.110578	0.667954	0.926724	-0.759458	0.00151722	0.320924	-1.10729	0.0900304	0.742975	-0.753855	0.20695	1	-0.442568	0.605304	1	0.00771393	0.989217
ENSG00000007314	SCN4A	protein_coding	-0.517233	0.462164	0.942897	0.0811463	0.926032	0.999967	-0.123504	0.848727	0.999942	-0.694939	0.551196	0.894907	-0.44147	0.668073	0.999902	-0.0779474	0.939108	0.9984	-1.11266	0.230409	0.953201	-1.09501	0.114481	0.9999	0.911829	0.501276	0.999998	-0.209882	0.594247	0.999863	-0.337766	0.551787	0.886806	-0.827746	0.078808	0.999201	-0.616951	0.620039	0.984065	-1.19314	0.307491	1	1.05059	0.515886	1	-0.0442471	0.968544
ENSG00000007350	TKTL1	protein_coding	-0.229479	0.294935	0.892195	0.262781	0.349134	0.999967	0.0251258	0.907493	0.999942	0.000780961	0.998587	0.999858	-0.107727	0.780625	0.999902	0.596165	0.118213	0.9984	0.907903	0.0923152	0.863636	-0.044224	0.90823	0.9999	-0.823232	0.282759	0.999998	-0.016148	0.904698	0.999863	0.177639	0.433945	0.832617	0.0947495	0.753382	0.999201	1.1116	0.0435371	0.6639	-0.323378	0.521891	1	-0.836849	0.24704	1	0.246545	0.608303
ENSG00000007372	PAX6	protein_coding	ND	ND	ND	ND	ND	ND	ND	ND	ND	ND	ND	ND	ND	ND	ND	ND	ND	ND	3.40677	0.161259	0.923827	1.34414	0.394688	0.9999	6.60924	0.0550804	0.9999	#N/A	#N/A	#N/A	ND	ND	ND	2.52122	0.0376452	0.999201	2.91613	0.610362	0.98209	1.45996	0.781565	ND	7.59345	0.309207	ND	0.946733	0.847135
ENSG00000007376	RPUSD1	protein_coding	0.530145	0.000683677	0.245063	-0.283286	0.16597	0.999967	0.0730868	0.638469	0.999942	0.0127406	0.971132	0.996279	-0.000296451	0.999226	0.999902	0.248921	0.414013	0.9984	-0.338198	0.417683	0.990125	0.127398	0.666278	0.9999	-0.0926503	0.875432	0.999998	0.167117	0.181731	0.999863	0.0948123	0.578313	0.895975	-0.0350073	0.865686	0.999201	-0.892797	0.023024	0.600033	0.396805	0.271629	1	-0.152233	0.767478	1	-0.505054	0.141227
ENSG00000007384	RHBDF1	protein_coding	-1.62853	0.387841	0.9999	2.13823	0.375819	0.9999	-0.349421	0.839055	0.999942	ND	ND	ND	ND	ND	ND	ND	ND	ND	-3.50451	0.122011	0.888743	1.0253	0.522587	0.9999	-5.29835	0.146683	0.9999	-0.315151	0.775849	0.999863	-0.414001	0.721113	0.94263	-0.987879	0.404841	0.999201	-1.89902	0.504152	0.958976	-1.10861	0.677407	ND	-4.92248	0.217002	ND	-0.923573	0.732868
ENSG00000007402	CACNA2D2	protein_coding	0.106466	0.733467	0.990511	-0.176141	0.657388	0.999967	-0.0675426	0.825466	0.999942	-0.848055	0.0913477	0.583556	-0.621944	0.159451	0.999902	0.21335	0.624271	0.9984	-0.000539265	0.999115	0.999782	0.129187	0.711244	0.9999	-0.0815829	0.905414	0.999998	-0.0291374	0.871993	0.999863	-0.360391	0.180904	0.649609	0.0607596	0.795938	0.999201	-0.132537	0.836897	1	0.290364	0.62235	1	-0.000199877	0.99981	1	-0.94441	0.0936646
ENSG00000007520	TSR3	protein_coding	0.287512	0.0532415	0.652542	0.0307074	0.87381	0.999967	0.059373	0.690489	0.999942	0.479255	0.22099	0.716201	0.0167687	0.960551	0.999902	0.554787	0.101647	0.9984	0.0805644	0.857074	0.999782	0.0303872	0.923495	0.9999	-0.486697	0.442334	0.999998	0.140688	0.125749	0.999863	0.332555	0.0952711	0.547559	-0.0329102	0.884868	0.999201	-0.231974	0.620643	0.984162	-0.0149688	0.972141	1	-0.53275	0.386068	1	0.203158	0.619672
ENSG00000007866	TEAD3	protein_coding	-0.614212	0.531585	0.95981	-1.74029	0.201362	0.999967	1.42174	0.160517	0.999942	3.54946	0.0249859	0.424798	1.13433	0.426108	0.999902	1.27371	0.319754	0.9984	-1.7971	0.34962	0.977956	0.765411	0.561468	0.9999	-1.21416	0.642543	0.999998	-0.104092	0.869157	0.999863	1.86066	0.0164085	0.362531	-0.301262	0.743009	0.999201	-1.17556	0.540557	0.965999	2.47048	0.16361	1	-2.6255	0.281372	1	4.11977	0.0160199
ENSG00000007923	DNAJC11	protein_coding	0.401525	0.0926624	0.739777	-0.277419	0.368186	0.999967	0.120235	0.613291	0.999942	-0.929393	0.03207	0.451682	-0.394524	0.295079	0.999902	-0.176204	0.638703	0.9984	-0.367724	0.256583	0.959704	0.142654	0.53532	0.9999	-0.0875157	0.84839	0.999998	0.131948	0.383323	0.999863	-0.453631	0.042854	0.446979	-0.0371589	0.814099	0.999201	-0.795317	0.105081	0.766425	0.406302	0.365491	1	-0.194867	0.761285	1	-1.32022	0.00207785
ENSG00000007944	MYLIP	protein_coding	-0.650386	0.0268517	0.553	0.469049	0.216568	0.999967	-0.158209	0.590409	0.999942	0.590397	0.189443	0.692303	0.166347	0.669433	0.999902	-0.00921779	0.981124	0.998584	0.362291	0.339053	0.977956	-0.0804225	0.764017	0.987155	-0.0316692	0.952882	0.999998	-0.187498	0.336745	0.999863	0.214562	0.347007	0.787147	0.0509469	0.787975	0.999201	0.987891	0.0980571	0.756694	-0.563776	0.301119	1	0.139527	0.858385	1	1.25091	0.0163779
ENSG00000008056	SYN1	protein_coding	-0.236077	0.793553	0.995892	-1.65289	0.173541	0.999967	-0.86135	0.331361	0.999942	0.228059	0.820728	0.972519	-2.48143	0.00817815	0.47137	0.925562	0.289883	0.9984	0.931192	0.437473	0.991741	-0.322413	0.718687	0.9999	7.09468	0.0075288	0.678943	-0.820306	0.122097	0.999863	-0.469705	0.41395	0.823656	0.647183	0.371683	0.999201	1.18131	0.409454	0.929035	1.24768	0.372383	1	7.96508	0.00390275	0.980892	0.514854	0.684905
ENSG00000008128	CDK11A	protein_coding	-0.108822	0.662497	0.975762	-0.274509	0.406817	0.999967	-0.232117	0.359118	0.999942	-0.396215	0.542218	0.890887	0.679319	0.226295	0.999902	0.226044	0.686497	0.9984	0.26366	0.682765	0.999782	0.538652	0.239267	0.9999	0.168608	0.854454	0.999998	-0.192957	0.187373	0.999863	0.282631	0.393255	0.814049	0.405662	0.200115	0.999201	0.349328	0.657796	0.987554	0.795964	0.272032	1	0.416819	0.688542	1	-0.251	0.716116
ENSG00000008277	ADAM22	protein_coding	0.20822	0.604087	0.970171	0.461062	0.357517	0.999967	-0.254919	0.505095	0.999942	-1.55044	0.00936674	0.325446	0.611498	0.236227	0.999902	-0.0248609	0.961165	0.9984	-0.614042	0.311922	0.97172	0.261333	0.544697	0.9999	0.0241082	0.97722	0.999998	0.0629307	0.779959	0.999863	-0.196549	0.565979	0.890725	-0.0109508	0.971517	0.999201	-0.892123	0.274038	0.884093	-0.226635	0.759817	1	0.293149	0.778558	1	-1.78627	0.0127379
ENSG00000008282	SYPL1	protein_coding	-0.25184	0.212258	0.847645	-0.106323	0.683597	0.999967	-0.185205	0.35806	0.999942	-0.000906713	0.997413	0.999825	-0.399146	0.0997186	0.963272	-0.321154	0.184837	0.9984	0.374053	0.298885	0.965988	-0.347692	0.171986	0.9999	-0.477777	0.347638	0.999998	-0.192077	0.101793	0.999863	-0.261029	0.0597372	0.489585	-0.166639	0.392568	0.999201	0.600197	0.0920549	0.744968	-0.255844	0.43194	1	-0.279722	0.548035	1	0.260989	0.40086
ENSG00000008294	SPAG9	protein_coding	-0.389911	0.154454	0.810891	0.303684	0.39084	0.999967	0.130699	0.633264	0.999942	0.498451	0.304566	0.776002	0.326434	0.437615	0.999902	-0.28187	0.50262	0.9984	0.239647	0.539759	0.99941	0.4859	0.0786424	0.987155	0.171549	0.756088	0.999998	-0.0192378	0.911174	0.999863	0.149684	0.551652	0.886806	0.369102	0.0550485	0.999201	0.604739	0.322644	0.902529	0.167946	0.763568	1	0.0538659	0.946339	1	0.89847	0.0921747
ENSG00000008300	CELSR3	protein_coding	-0.225926	0.370884	0.917854	-0.163781	0.620427	0.999967	-0.0943566	0.702833	0.999942	-1.05634	0.0169911	0.383325	-0.0110741	0.977284	0.999902	0.0530083	0.889848	0.9984	0.000699578	0.99865	0.999782	-0.0723425	0.805048	0.9999	0.688415	0.237028	0.999998	-0.158811	0.275148	0.999863	-0.264477	0.280813	0.742051	0.0580757	0.770167	0.999201	0.202524	0.680829	0.991734	0.0769248	0.866001	1	0.796048	0.212812	1	-0.814475	0.0585281
ENSG00000008324	SS18L2	protein_coding	-0.183195	0.404227	0.926045	-0.0760237	0.789171	0.999967	-0.0919028	0.675693	0.999942	0.687363	0.0285798	0.442062	0.0304848	0.910743	0.999902	0.0636786	0.814783	0.9984	0.619682	0.139368	0.905223	-0.25076	0.397397	0.9999	-0.395332	0.505015	0.999998	-0.122891	0.335514	0.999863	0.219249	0.190821	0.659194	-0.0245158	0.915775	0.999201	0.777484	0.0730643	0.717436	-0.189031	0.633474	1	-0.290406	0.609238	1	0.881103	0.0198345
ENSG00000008382	MPND	protein_coding	0.429506	0.0116704	0.462668	-0.283523	0.202038	0.999967	-0.0342186	0.840315	0.999942	0.260535	0.449208	0.852062	-0.0232333	0.937998	0.999902	0.265085	0.373734	0.9984	-0.0101322	0.98147	0.999782	-0.142949	0.643586	0.9999	-0.0228018	0.970622	0.999998	0.0878739	0.484415	0.999863	0.159647	0.340976	0.78293	-0.0893518	0.671776	0.999201	-0.465334	0.255282	0.875461	0.125007	0.739384	1	0.0258662	0.961628	1	-0.157903	0.658732
ENSG00000008394	MGST1	protein_coding	-0.0037505	0.990595	0.999588	0.498329	0.228765	0.999967	-0.0439713	0.889845	0.999942	0.0667563	0.896804	0.987502	0.167798	0.707083	0.999902	-0.351071	0.431271	0.9984	1.45685	0.00492759	0.343576	0.141757	0.698348	0.9999	-0.51727	0.478756	0.999998	0.0951093	0.618595	0.999863	-0.0490286	0.850249	0.975895	0.366437	0.232895	0.999201	1.43707	0.0401906	0.657739	-0.376186	0.557536	1	-0.459427	0.615472	1	0.0819323	0.89324
ENSG00000008405	CRY1	protein_coding	-0.454999	0.1308	0.793896	-0.0690114	0.859835	0.999967	-0.104788	0.726874	0.999942	-0.282105	0.418151	0.838287	-0.361516	0.233857	0.999902	-0.135683	0.653092	0.9984	0.680629	0.0890951	0.860676	-0.0376321	0.894223	0.9999	0.112864	0.841403	0.999998	-0.22692	0.20525	0.999863	-0.25418	0.129999	0.595703	0.189104	0.367248	0.999201	1.1074	0.0297847	0.620671	0.0117829	0.979891	1	0.230643	0.728571	1	0.180281	0.684889
ENSG00000008438	PGLYRP1	protein_coding	0.630278	0.422796	0.931873	-0.204376	0.842403	0.999967	1.13021	0.162619	0.999942	1.83036	0.00141879	0.215275	1.38649	0.00620027	0.408704	1.36259	0.00557412	0.9984	4.34461	1.1852e-07	6.18228e-05	1.1174	0.0209528	0.9999	1.12712	0.257255	0.999998	0.617089	0.196204	0.999863	1.50276	2.05739e-07	0.0027021	1.83488	0.0055831	0.622977	4.08427	0.0031391	0.361443	1.31458	0.266751	1	0.0256286	0.988059	1	1.20739	0.282353
ENSG00000008513	ST3GAL1	protein_coding	-0.151643	0.523957	0.957307	0.191499	0.533213	0.999967	-0.0781191	0.742717	0.999942	0.0110339	0.973066	0.996407	0.327929	0.246661	0.999902	0.134715	0.634089	0.9984	0.014643	0.966577	0.999782	-0.0624096	0.800608	0.987155	0.0475031	0.923411	0.999998	-0.0429811	0.761749	0.999863	0.169006	0.289447	0.747891	-0.0248292	0.878421	0.999201	0.141279	0.745855	1	-0.268158	0.500456	1	0.138593	0.80811	1	0.173293	0.648716
ENSG00000008516	MMP25	protein_coding	0.0276274	0.968321	0.999485	-0.627587	0.485024	0.999967	0.344401	0.620792	0.999942	1.10767	0.0961898	0.591529	1.04346	0.0704626	0.90998	0.664662	0.248949	0.9984	2.9944	4.0041e-13	7.22986e-10	0.688153	0.0177875	0.987155	0.259494	0.654725	0.999998	0.00862851	0.983353	0.999863	0.930704	0.00573123	0.293947	1.22656	0.00017668	0.0826489	2.94313	0.0118044	0.517159	1.3002	0.22293	1	-0.0720816	0.962414	1	1.08759	0.286031
ENSG00000008517	IL32	protein_coding	0.366539	0.0131923	0.4707	-0.125949	0.509704	0.999967	-0.142245	0.336205	0.999942	0.056472	0.905366	0.988936	-0.194426	0.636526	0.999902	0.593853	0.148856	0.9984	0.26968	0.585427	0.999782	0.00144501	0.996702	0.998629	-0.0564269	0.935664	0.999998	0.0562846	0.602017	0.999863	0.152397	0.536646	0.880827	0.0567794	0.823642	0.999201	-0.122238	0.83349	1	0.113157	0.83118	1	0.0988666	0.896659	1	-0.299281	0.555331
ENSG00000008710	PKD1	protein_coding	0.461558	0.0400854	0.609815	-0.208844	0.472546	0.999967	0.0731292	0.744533	0.999942	-0.879054	0.031236	0.448059	-0.069707	0.844063	0.999902	0.133239	0.706161	0.9984	-0.70216	0.0489885	0.778518	0.172694	0.494179	0.9999	0.205232	0.683766	0.999998	0.152662	0.292505	0.999863	-0.2167	0.331667	0.777214	-0.0733309	0.717013	0.999201	-1.18959	0.0114521	0.511975	0.367261	0.393355	1	0.145047	0.813616	1	-1.33048	0.00120234
ENSG00000008735	MAPK8IP2	protein_coding	3.19392	4.11548e-05	0.0980103	-0.437638	0.642499	0.999967	-0.0901736	0.900979	0.999942	0.525358	0.524885	0.884651	0.220812	0.754042	0.999902	0.559733	0.412422	0.9984	-2.39893	0.0692976	0.828366	0.201191	0.825515	0.9999	4.93214	0.0315232	0.999998	0.909615	0.10393	0.999863	0.418059	0.276031	0.738124	-0.0113855	0.988197	0.999201	-5.40526	7.94379e-06	0.0355286	0.625013	0.552228	1	5.03346	0.0141011	1	-2.54653	0.0145104
ENSG00000008838	MED24	protein_coding	0.0399884	0.812889	0.995892	-0.169382	0.437851	0.999967	0.177446	0.291541	0.999942	-0.644375	0.0524407	0.512224	-0.260984	0.365688	0.999902	0.104553	0.716207	0.9984	-0.334342	0.331258	0.977956	0.109959	0.651967	0.9999	0.139563	0.774073	0.999998	0.0449397	0.664342	0.999863	-0.231508	0.191198	0.659609	-0.0135907	0.935394	0.999201	-0.399792	0.252757	0.874241	0.265047	0.407552	1	-0.0250797	0.956206	1	-0.673331	0.027468
ENSG00000008853	RHOBTB2	protein_coding	0.680306	0.0604526	0.671805	-0.4482	0.33669	0.999967	0.104041	0.772929	0.999942	-0.582133	0.222767	0.717927	-0.428987	0.302224	0.999902	0.0988045	0.811041	0.9984	-0.570131	0.153229	0.917418	-0.0989713	0.727244	0.9999	-0.55905	0.322489	0.999998	0.178907	0.437399	0.999863	-0.272132	0.265244	0.73144	-0.302524	0.128923	0.999201	-1.27511	0.0540449	0.684739	0.33364	0.581358	1	-0.650221	0.452514	1	-1.2516	0.0304875
ENSG00000008869	HEATR5B	protein_coding	-0.153777	0.258095	0.875323	0.103469	0.555703	0.999967	-0.0638457	0.637369	0.999942	-0.806563	0.0323142	0.452828	-0.0485496	0.88184	0.999902	-0.366009	0.262007	0.9984	-0.0472516	0.909064	0.999782	0.207468	0.478605	0.9999	0.0564807	0.923014	0.999998	-0.060022	0.46976	0.999863	-0.370088	0.0604261	0.491351	0.114958	0.574202	0.999201	0.0811703	0.849793	1	0.0928996	0.812541	1	0.134397	0.810429	1	-0.641669	0.0862973
ENSG00000008952	SEC62	protein_coding	-0.164277	0.430707	0.935724	0.30603	0.25562	0.999967	-0.179002	0.390628	0.999942	0.755163	0.0742862	0.549844	0.184555	0.614488	0.999902	0.177658	0.627776	0.9984	0.712068	0.0480568	0.776885	-0.218636	0.390646	0.987155	-0.207793	0.683347	0.999998	-0.0620199	0.63497	0.999863	0.339893	0.115578	0.577847	0.0456843	0.825818	0.999201	0.851264	0.0895271	0.742975	-0.538904	0.239027	1	-0.0158325	0.980759	1	0.929778	0.0336076
ENSG00000008988	RPS20	protein_coding	0.285145	0.046765	0.630563	-0.142161	0.442625	0.999967	-0.109339	0.445781	0.999942	0.269036	0.531839	0.887134	-0.156283	0.674956	0.999902	0.546749	0.142339	0.9984	0.32284	0.426854	0.991741	-0.200769	0.484667	0.987155	-0.0939862	0.870073	0.999998	0.0336261	0.733912	0.999863	0.215051	0.333747	0.778154	-0.0449783	0.829589	0.999201	0.0127033	0.979121	1	-0.0730234	0.869109	1	0.0283297	0.964446	1	-0.00524503	0.990123
ENSG00000009307	CSDE1	protein_coding	0.0277087	0.870846	0.997287	0.0531359	0.809189	0.999967	0.148534	0.383366	0.999942	-0.366423	0.179018	0.682854	-0.0275762	0.907054	0.999902	-0.194362	0.410475	0.9984	0.322019	0.359076	0.978463	0.211283	0.394764	0.987155	0.118871	0.810772	0.999998	0.0804415	0.418178	0.999863	-0.180764	0.173094	0.640254	0.228964	0.165408	0.999201	0.26927	0.39659	0.924228	0.143872	0.619808	1	-0.0166911	0.967977	1	-0.383507	0.166539
ENSG00000009335	UBE3C	protein_coding	0.0247773	0.899364	0.997287	-0.248861	0.32528	0.999967	0.117053	0.54902	0.999942	-0.700036	0.0689296	0.539845	-0.155411	0.641584	0.999902	-0.361956	0.277523	0.9984	-0.256671	0.501156	0.997893	0.381999	0.157091	0.9999	0.154632	0.774175	0.999998	-0.00267871	0.981971	0.999863	-0.381922	0.0492855	0.464852	0.167625	0.398212	0.999201	-0.306578	0.485312	0.956094	0.61784	0.123835	1	0.0501906	0.930354	1	-0.714168	0.0624899
ENSG00000009413	REV3L	protein_coding	-0.32904	0.1047	0.758859	0.440264	0.0918353	0.999967	-0.0251431	0.901043	0.999942	-0.299226	0.465209	0.858071	0.0656094	0.853401	0.999902	-0.541878	0.126822	0.9984	0.0729534	0.854403	0.999782	0.212088	0.450896	0.9999	0.142774	0.79926	0.999998	-0.031395	0.819973	0.999863	-0.257074	0.219403	0.687844	0.161395	0.398779	0.999201	0.377702	0.439044	0.939551	-0.242851	0.585738	1	0.181038	0.776606	1	0.0412972	0.922741
ENSG00000009694	TENM1	protein_coding	-0.547737	0.0232961	0.533242	0.154924	0.621927	0.999967	-0.249509	0.299848	0.999942	0.0764055	0.881225	0.983675	-0.000769674	0.998616	0.999902	-0.186895	0.673476	0.9984	0.818025	0.0500423	0.780777	-0.115249	0.69414	0.9999	0.308718	0.596079	0.999998	-0.271726	0.0794474	0.999863	-0.0511615	0.840035	0.97307	0.212586	0.346022	0.999201	1.34133	0.0268097	0.608079	-0.282712	0.609006	1	0.573889	0.466082	1	0.636413	0.226241
ENSG00000009724	MASP2	protein_coding	1.71886	0.141929	0.802856	-1.69761	0.307464	0.999967	-0.715133	0.511149	0.999942	0.681482	0.521262	0.8828	-0.0440252	0.962563	0.999902	1.28457	0.171506	0.9984	0.220717	0.921985	0.999782	0.405341	0.823064	0.9999	2.10773	0.501249	0.9999	-0.00115402	0.998751	0.999863	0.6858	0.186584	0.655251	0.627856	0.571685	0.999201	-1.40901	0.396689	0.924299	1.95013	0.291902	1	2.82494	0.166489	ND	-0.939984	0.511837
ENSG00000010030	ETV7	protein_coding	-0.839452	0.0633896	0.68093	-0.784831	0.179788	0.999967	-0.170349	0.708267	0.999942	1.00228	0.0631638	0.530434	0.10096	0.828083	0.999902	0.417087	0.37055	0.9984	0.84338	0.159513	0.922129	0.732323	0.0894172	0.9999	-0.779237	0.360126	0.999998	-0.557541	0.0405591	0.999863	0.445806	0.106925	0.563834	0.543482	0.101953	0.999201	1.65836	0.0510284	0.679366	1.51902	0.0516393	1	-0.595855	0.593767	1	1.85128	0.012481
ENSG00000010165	METTL13	protein_coding	0.417889	0.0138136	0.475083	-0.471898	0.0328539	0.999967	-0.0571377	0.735777	0.999942	-0.17582	0.634687	0.927009	0.0195209	0.951516	0.999902	-0.022544	0.943919	0.9984	-0.0195063	0.958616	0.999782	-0.057691	0.828304	0.9999	-0.0616484	0.907566	0.999998	0.0318548	0.810867	0.999863	-0.049808	0.781363	0.95916	-0.0472554	0.78691	0.999201	-0.463082	0.245143	0.870391	0.404535	0.268225	1	0.00824728	0.987363	1	-0.583471	0.0931827
ENSG00000010256	UQCRC1	protein_coding	0.407442	0.00894897	0.435859	-0.0525042	0.795025	0.999967	0.0862963	0.579774	0.999942	0.243002	0.519327	0.882577	0.12457	0.702995	0.999902	0.290203	0.374224	0.9984	-0.0407529	0.898482	0.999782	-0.0100502	0.964509	0.9999	-0.121877	0.787303	0.999998	0.178186	0.0856769	0.999863	0.218967	0.232224	0.702507	-0.0350128	0.801564	0.999201	-0.47315	0.212819	0.851488	0.027099	0.937797	1	-0.194971	0.694945	1	-0.153374	0.643541
ENSG00000010278	CD9	protein_coding	-0.102931	0.743521	0.991841	0.0201739	0.960379	0.999967	0.495212	0.11485	0.999942	0.883816	0.0155941	0.381731	-0.624267	0.0489719	0.833663	0.303046	0.338073	0.9984	-0.329523	0.357119	0.978463	-0.374049	0.139945	0.9999	0.514825	0.311198	0.999998	0.148261	0.441419	0.999863	0.13842	0.548854	0.886463	-0.235703	0.213936	0.999201	-0.251574	0.640181	0.985657	-0.408477	0.406256	1	0.0324646	0.963316	1	0.997446	0.0338632
ENSG00000010282	HHATL	protein_coding	ND	ND	ND	ND	ND	ND	ND	ND	ND	1.60281	0.578115	0.905821	2.12611	0.400466	0.9999	0.34387	0.888921	0.9984	ND	ND	ND	ND	ND	ND	ND	ND	ND	#N/A	#N/A	#N/A	1.42972	0.298933	0.753971	ND	ND	ND	-1.69171	0.708349	0.997465	2.06139	0.618771	ND	2.41445	0.703133	ND	1.99519	0.616207
ENSG00000010292	NCAPD2	protein_coding	0.321412	0.0817617	0.721664	-0.218608	0.358967	0.999967	0.175657	0.340206	0.999942	-0.653832	0.0830953	0.565248	-0.279875	0.392304	0.999902	-0.0365162	0.910993	0.9984	-0.109743	0.754581	0.999782	0.173524	0.484428	0.9999	0.336645	0.496949	0.999998	0.139734	0.241524	0.999863	-0.29114	0.130986	0.596258	0.116103	0.487894	0.999201	-0.456284	0.264651	0.88044	0.378234	0.31123	1	0.173762	0.745093	1	-0.964498	0.00687184
ENSG00000010295	IFFO1	protein_coding	0.389252	0.115747	0.776019	-0.258353	0.419832	0.999967	0.232327	0.347274	0.999942	-0.452444	0.216091	0.71251	-0.0399779	0.899666	0.999902	0.0560534	0.859505	0.9984	-0.495492	0.169289	0.926708	0.343345	0.178428	0.9999	-0.15881	0.75528	0.999998	0.178908	0.248801	0.999863	-0.118508	0.520567	0.876281	0.037161	0.852789	0.999201	-0.909514	0.0474376	0.671978	0.587362	0.161721	1	-0.378159	0.528683	1	-0.830762	0.038125
ENSG00000010319	SEMA3G	protein_coding	1.44037	0.0571536	0.66239	-0.49287	0.598398	0.999967	-0.192575	0.792335	0.999942	-1.29421	0.100888	0.598589	0.0838884	0.900869	0.999902	0.472776	0.47544	0.9984	1.51659	0.132006	0.900549	-0.020345	0.977338	0.9999	0.720731	0.599571	0.999998	0.19364	0.669777	0.999863	-0.120929	0.764174	0.956666	0.54313	0.288095	0.999201	0.128967	0.917555	1	0.466515	0.675887	1	0.927014	0.555095	1	-2.67977	0.0139925
ENSG00000010322	NISCH	protein_coding	0.350098	0.0765824	0.713785	-0.098209	0.700691	0.999967	0.157819	0.424347	0.999942	-0.505239	0.0998602	0.598589	-0.0445336	0.86713	0.999902	0.121009	0.649006	0.9984	-0.46686	0.137775	0.903853	0.258378	0.245722	0.987155	-0.000994937	0.998215	0.999998	0.170684	0.16247	0.999863	-0.109399	0.496948	0.863486	0.0139551	0.934836	0.999201	-0.8419	0.0157128	0.56488	0.342166	0.282821	1	-0.145838	0.749092	1	-0.844452	0.00551759
ENSG00000010361	FUZ	protein_coding	0.123932	0.573141	0.965912	0.145884	0.613333	0.999967	0.153645	0.486846	0.999942	0.357865	0.289168	0.764985	0.321326	0.27286	0.999902	0.411172	0.159413	0.9984	-0.396407	0.325644	0.97725	0.493168	0.0836153	0.9999	-0.0518635	0.92757	0.999998	0.14064	0.270945	0.999863	0.36371	0.0228878	0.386176	0.163609	0.456618	0.999201	-0.545235	0.189143	0.83665	0.333626	0.38255	1	-0.192557	0.723647	1	0.244215	0.499479
ENSG00000010379	SLC6A13	protein_coding	2.50688	0.0163408	0.496412	-1.29467	0.33363	0.999967	-0.197847	0.843541	0.999942	-0.631926	0.575548	0.9055	-1.03984	0.255672	0.999902	0.507787	0.552772	0.9984	-3.17757	0.0840961	0.856029	1.78557	0.15009	0.9999	-0.783303	0.745316	0.999998	0.362132	0.576317	0.999863	-0.245033	0.630552	0.914601	-0.124505	0.895597	0.999201	-5.48262	0.0033903	0.375945	2.95207	0.072034	1	-0.575518	0.79973	1	-3.16523	0.0540563
ENSG00000010438	PRSS3	protein_coding	4.07774	0.020286	0.516812	-2.33675	0.309373	0.999967	0.486398	0.777553	0.999942	-1.97633	0.259773	0.746419	2.23185	0.144495	0.999902	-0.26665	0.859692	0.9984	3.37112	0.165142	0.926157	0.166439	0.915438	0.9999	0.359291	0.908624	0.9999	1.11079	0.321615	0.999863	-0.00122535	0.998899	0.999848	1.13801	0.30518	0.999201	-0.664682	0.814413	1	2.48308	0.325016	1	-0.106881	0.974923	ND	-5.98513	0.0116048
ENSG00000010626	LRRC23	protein_coding	0.0458754	0.879055	0.997287	-0.562885	0.156784	0.999967	0.0335611	0.911577	0.999942	0.141011	0.689256	0.941174	0.244997	0.428081	0.999902	0.231976	0.447744	0.9984	-0.421482	0.385049	0.985819	0.120211	0.726691	0.9999	-0.303673	0.658034	0.999998	-0.0936489	0.615091	0.999863	0.213089	0.197686	0.665838	-0.0996211	0.669286	0.999201	-0.491893	0.316985	0.90004	0.671206	0.141143	1	-0.324242	0.614678	1	0.106558	0.80309
ENSG00000010671	BTK	protein_coding	0.129261	0.432083	0.935885	0.140547	0.508368	0.999967	0.40451	0.0138331	0.999942	0.0555365	0.860171	0.979551	-0.0260466	0.924044	0.999902	-0.0202213	0.940957	0.9984	-0.294383	0.458313	0.995275	-0.102116	0.716123	0.987155	0.0181068	0.974266	0.999998	0.237156	0.0191367	0.999863	-0.00118046	0.993711	0.999199	-0.136346	0.484808	0.999201	-0.448985	0.230267	0.861381	-0.256938	0.452365	1	-0.373535	0.445713	1	-0.0631263	0.846792
ENSG00000010818	HIVEP2	protein_coding	-0.21022	0.138453	0.799035	0.0113495	0.950613	0.999967	-0.0352852	0.803257	0.999942	-0.755298	0.038709	0.474092	-0.0996328	0.753043	0.999902	-0.240311	0.447583	0.9984	-0.305323	0.464458	0.995275	0.107531	0.71548	0.9999	0.36578	0.534808	0.999998	-0.0916687	0.285745	0.999863	-0.331666	0.0794698	0.525651	0.0246318	0.908246	0.999201	-0.120429	0.776188	1	0.0837216	0.828564	1	0.413766	0.454805	1	-0.534495	0.14782
ENSG00000011009	LYPLA2	protein_coding	0.0953154	0.599121	0.969922	-0.169532	0.470801	0.999967	0.0872775	0.63056	0.999942	0.341216	0.305754	0.776461	0.271676	0.346413	0.999902	0.297027	0.303163	0.9984	0.0536907	0.87967	0.999782	0.0570224	0.820155	0.9999	-0.158212	0.752667	0.999998	0.0309729	0.775648	0.999863	0.300103	0.0590365	0.488705	0.0249772	0.879716	0.999201	-0.0667234	0.861462	1	0.212399	0.543609	1	-0.232421	0.642824	1	0.256553	0.442013
ENSG00000011021	CLCN6	protein_coding	-0.152952	0.432083	0.935885	0.214066	0.393616	0.999967	0.118694	0.539721	0.999942	-0.556795	0.0650373	0.534915	-0.0305208	0.907514	0.999902	-0.157193	0.547656	0.9984	-0.441269	0.193591	0.937624	-0.0201174	0.933636	0.9999	-0.567954	0.236329	0.999998	0.0383186	0.747209	0.999863	-0.219284	0.154474	0.622414	-0.220031	0.189185	0.999201	-0.313419	0.356382	0.913157	-0.248338	0.42612	1	-0.673635	0.128735	1	-0.391937	0.187434
ENSG00000011028	MRC2	protein_coding	0.316246	0.546935	0.961286	-0.647487	0.340612	0.999967	0.264305	0.613182	0.999942	-1.15029	0.0361296	0.464398	0.246946	0.605242	0.999902	0.610991	0.199026	0.9984	1.21483	0.0133953	0.545881	0.348953	0.324431	0.9999	0.435756	0.527305	0.999998	0.0559843	0.859621	0.999863	0.00229802	0.994125	0.999318	0.614201	0.0129942	0.792193	0.875972	0.304573	0.896504	0.977526	0.213311	1	0.184304	0.868312	1	-1.45428	0.0508859
ENSG00000011105	TSPAN9	protein_coding	-0.664202	0.156363	0.813071	0.113974	0.85037	0.999967	0.387699	0.406663	0.999942	0.644765	0.136118	0.642335	-0.949294	0.0120404	0.54732	0.453388	0.226372	0.9984	-0.985171	0.0290007	0.698323	-0.518158	0.106583	0.9999	1.26946	0.0473786	0.999998	-0.0796189	0.782353	0.999863	0.00824453	0.975428	0.9977	-0.412169	0.151196	0.999201	-0.346647	0.659783	0.9883	-0.644039	0.371042	1	0.893772	0.386084	1	1.3206	0.0549957
ENSG00000011143	MKS1	protein_coding	0.259743	0.252971	0.869309	0.0922932	0.754548	0.999967	-0.0794478	0.725226	0.999942	-0.4315	0.104255	0.601598	0.0875635	0.706563	0.999902	0.0580088	0.800958	0.9984	-0.217791	0.582638	0.999782	-0.362578	0.19759	0.9999	0.0552858	0.921064	0.999998	0.0884483	0.516621	0.999863	-0.0647672	0.640457	0.917486	-0.259105	0.152891	0.999201	-0.499237	0.144064	0.807219	-0.464712	0.141231	1	0.148121	0.738095	1	-0.67619	0.0233645
ENSG00000011198	ABHD5	protein_coding	-0.156595	0.711343	0.986477	0.407828	0.455768	0.999967	0.140385	0.740242	0.999942	1.21075	0.0256142	0.429252	0.430439	0.359617	0.999902	0.112299	0.81106	0.9984	1.11476	0.00492174	0.343576	0.492848	0.0783256	0.987155	-0.017679	0.974817	0.999998	0.109738	0.662735	0.999863	0.518578	0.0690319	0.505313	0.594717	0.00615883	0.636929	1.24858	0.118158	0.780233	0.070132	0.923412	1	-0.145114	0.889674	1	1.37765	0.0481356
ENSG00000011201	ANOS1	protein_coding	-0.0652559	0.961023	0.999485	0.124299	0.943592	0.999967	-2.03158	0.135673	0.999942	-1.53331	0.276898	0.755704	1.03046	0.418268	0.999902	-0.979131	0.419311	0.9984	-1.05439	0.622264	0.999782	0.337429	0.813272	0.9999	8.04219	0.0152702	0.884976	-0.83979	0.281325	0.999863	-0.287383	0.682931	0.931837	0.666971	0.556461	0.999201	-0.975269	0.694867	0.993723	0.226752	0.91772	1	10.0571	0.00468362	1	-1.5214	0.460318
ENSG00000011243	AKAP8L	protein_coding	0.208002	0.295214	0.892238	0.101641	0.692318	0.999967	0.103007	0.604188	0.999942	0.00215895	0.993808	0.998875	0.262966	0.275154	0.999902	0.376455	0.118068	0.9984	-0.102327	0.751923	0.999782	0.199124	0.384557	0.987155	-0.152339	0.739305	0.999998	0.142784	0.217009	0.999863	0.232543	0.0887808	0.538906	0.0627199	0.680539	0.999201	-0.335453	0.33219	0.906451	0.0831886	0.792454	1	-0.242386	0.59252	1	-0.195338	0.517771
ENSG00000011258	MBTD1	protein_coding	-0.32649	0.0496723	0.637019	0.1415	0.508472	0.999967	0.0714732	0.665835	0.999942	-0.0766413	0.823686	0.973363	-0.0734407	0.805423	0.999902	-0.221542	0.457183	0.9984	0.184437	0.653056	0.999782	-0.0726458	0.802453	0.9999	0.0972123	0.866889	0.999998	-0.0636657	0.564935	0.999863	-0.128304	0.439015	0.834636	0.0220646	0.913422	0.999201	0.485225	0.245433	0.870797	-0.228402	0.54936	1	0.0388245	0.943335	1	0.260239	0.475475
ENSG00000011376	LARS2	protein_coding	0.581792	0.108479	0.764551	-0.464912	0.322026	0.999967	0.131251	0.715999	0.999942	-0.701706	0.279838	0.758597	-0.780411	0.167971	0.999902	-0.270752	0.63009	0.9984	-0.564688	0.21268	0.948662	0.0640962	0.84167	0.9999	0.577261	0.365605	0.999998	0.168495	0.456927	0.999863	-0.547314	0.0934734	0.544884	-0.0425477	0.859968	0.999201	-1.17616	0.144974	0.807398	0.523115	0.478831	1	0.458638	0.663409	1	-1.27716	0.0697638
ENSG00000011422	PLAUR	protein_coding	-0.34771	0.414871	0.931174	-0.0665049	0.903966	0.999967	0.291394	0.494676	0.999942	1.2087	0.0381251	0.472862	0.962112	0.0567078	0.871321	0.235004	0.641529	0.9984	0.839124	0.0102544	0.485683	0.644653	0.00524146	0.754188	-0.13057	0.777938	0.999998	-0.0192631	0.939984	0.999863	0.744471	0.014088	0.347204	0.591179	0.000705275	0.209217	1.16189	0.156818	0.815882	0.696024	0.353019	1	-0.409069	0.703537	1	1.56446	0.0289128
ENSG00000011426	ANLN	protein_coding	-0.288483	0.642452	0.973391	0.0353461	0.963981	0.999967	-0.0387714	0.950712	0.999942	0.181182	0.760271	0.959223	0.873847	0.102916	0.966502	-0.14975	0.773211	0.9984	0.532894	0.547441	0.99941	0.372825	0.546343	0.9999	2.16664	0.0697035	0.999998	-0.120639	0.73501	0.999863	0.283331	0.356064	0.793897	0.682768	0.122181	0.999201	0.831294	0.383125	0.921115	0.336774	0.69111	1	2.24217	0.0599558	1	0.521375	0.517708
ENSG00000011451	WIZ	protein_coding	0.215762	0.227911	0.860194	-0.456377	0.0485618	0.999967	0.145986	0.411023	0.999942	-0.535366	0.100907	0.598589	-0.288961	0.309525	0.999902	0.0533558	0.850232	0.9984	-0.52484	0.118004	0.886569	0.148558	0.533365	0.9999	-0.0321158	0.945987	0.999998	0.0346932	0.781844	0.999863	-0.229169	0.172251	0.63941	-0.0707568	0.684756	0.999201	-0.765695	0.0237003	0.600033	0.590723	0.0574969	1	-0.165213	0.708154	1	-0.739178	0.0125372
ENSG00000011465	DCN	protein_coding	1.85968	0.470571	0.945241	1.85677	0.590045	0.999967	0.591133	0.821545	0.999942	-0.884707	0.540075	0.890013	0.302657	0.824251	0.999902	1.01531	0.42756	0.9984	6.10613	0.00456518	0.33363	-0.428819	0.712983	0.9999	0.128525	0.954955	0.999998	1.34991	0.345729	0.999863	0.177712	0.805441	0.964546	1.03153	0.280756	0.999201	4.45687	0.0935023	0.748925	-2.70546	0.252798	1	-0.528633	0.855073	ND	-2.54597	0.215532
ENSG00000011478	QPCTL	protein_coding	-0.0424977	0.810684	0.995892	-0.126859	0.586786	0.999967	0.00616722	0.972294	0.999942	0.277927	0.425941	0.841573	0.0811766	0.788401	0.999902	0.41586	0.168979	0.9984	0.12621	0.796879	0.999782	-0.0670199	0.847101	0.9999	-0.343411	0.621878	0.999998	-0.0424292	0.680989	0.999863	0.255304	0.132136	0.596863	-0.0548237	0.821361	0.999201	0.143743	0.749406	1	0.0416743	0.919926	1	-0.33639	0.570075	1	0.331689	0.399232
ENSG00000011485	PPP5C	protein_coding	0.284672	0.114582	0.774818	-0.306667	0.188663	0.999967	0.089359	0.619141	0.999942	-0.502939	0.181894	0.685376	-0.238458	0.466568	0.999902	0.34169	0.295063	0.9984	-0.323748	0.39889	0.987212	-0.0364892	0.893246	0.9999	-0.154019	0.776617	0.999998	0.0723387	0.544914	0.999863	-0.0982278	0.627496	0.912858	-0.13685	0.458979	0.999201	-0.634464	0.131752	0.79354	0.256667	0.505267	1	-0.230744	0.675288	1	-0.777447	0.0344808
ENSG00000011523	CEP68	protein_coding	-0.183241	0.271923	0.879991	0.266403	0.214534	0.999967	-0.205699	0.214724	0.999942	-0.839956	0.0130121	0.361616	-0.509359	0.0831254	0.940472	-0.324431	0.268049	0.9984	-0.0866663	0.802786	0.999782	-0.0952957	0.697589	0.9999	0.0337575	0.944942	0.999998	-0.0881519	0.419974	0.999863	-0.530373	0.00187244	0.231462	-0.0740665	0.634152	0.999201	0.0721	0.839558	1	-0.375947	0.247152	1	0.252504	0.586053	1	-0.644411	0.0377606
ENSG00000011566	MAP4K3	protein_coding	-0.714541	0.00390539	0.379233	-0.0368095	0.908744	0.999967	-0.378457	0.124287	0.999942	-0.260073	0.467577	0.859558	-0.455157	0.145255	0.999902	-0.446643	0.150322	0.9984	0.598869	0.190472	0.937141	-0.173245	0.593333	0.9999	0.00694075	0.991399	0.999998	-0.424933	0.00674507	0.999863	-0.398054	0.0213745	0.379961	0.0621859	0.794882	0.999201	1.28757	0.00799645	0.491945	-0.149392	0.737555	1	0.398884	0.527597	1	0.465427	0.271075
ENSG00000011600	TYROBP	protein_coding	0.392792	0.193604	0.836428	-0.0116639	0.976153	0.999967	0.249501	0.409018	0.999942	0.693323	0.093807	0.587182	0.335975	0.34845	0.999902	0.426292	0.234167	0.9984	-0.303452	0.309571	0.97084	0.273272	0.195629	0.987155	-0.303296	0.472834	0.999998	0.238873	0.183056	0.999863	0.469448	0.0220481	0.380757	0.0260107	0.869587	0.999201	-0.720499	0.183384	0.831474	0.27054	0.584286	1	-0.539839	0.446537	1	0.312194	0.508966
ENSG00000012048	BRCA1	protein_coding	-0.2359	0.453224	0.940313	0.648817	0.111134	0.999967	0.129619	0.681084	0.999942	0.611567	0.221658	0.716941	0.244091	0.573637	0.999902	-0.136371	0.752975	0.9984	0.531854	0.165279	0.926157	0.274617	0.309324	0.9999	0.442997	0.411928	0.999998	0.10853	0.583371	0.999863	0.199815	0.434906	0.833056	0.372695	0.0319542	0.99832	0.742799	0.246899	0.872228	-0.390843	0.50443	1	0.326599	0.697139	1	0.857585	0.124618
ENSG00000012061	ERCC1	protein_coding	0.298481	0.0483773	0.635424	-0.138186	0.48113	0.999967	0.0869694	0.564151	0.999942	-0.115642	0.707438	0.944842	-0.234641	0.380355	0.999902	0.103828	0.697216	0.9984	-0.300901	0.389858	0.985819	0.0146204	0.952912	0.9999	-0.0158862	0.974372	0.999998	0.116141	0.238687	0.999863	-0.0771156	0.609066	0.907731	-0.0806491	0.6255	0.999201	-0.624931	0.0508611	0.679366	0.138562	0.636393	1	-0.0899712	0.82972	1	-0.40375	0.148286
ENSG00000012124	CD22	protein_coding	0.238122	0.518135	0.956424	-0.519578	0.273946	0.999967	-0.159291	0.665008	0.999942	-0.585015	0.153062	0.65737	-0.702	0.0485261	0.83294	0.0245923	0.944703	0.9984	-0.932402	0.015244	0.571131	-0.453514	0.0960522	0.987155	-0.468584	0.388633	0.999998	-0.0972733	0.663527	0.999863	-0.404311	0.0596315	0.489089	-0.595294	0.00217019	0.396917	-1.19533	0.0612624	0.701201	0.0506243	0.930832	1	-0.297204	0.722123	1	-0.812583	0.145175
ENSG00000012171	SEMA3B	protein_coding	0.597167	0.370795	0.917854	-0.607996	0.516125	0.999967	-0.277031	0.679188	0.999942	0.92019	0.222439	0.71758	0.0665381	0.919239	0.999902	0.685222	0.290859	0.9984	0.7533	0.427545	0.991741	1.59744	0.0192198	0.9999	0.893626	0.504877	0.999998	-0.0121855	0.975385	0.999863	0.553613	0.139578	0.605175	1.23398	0.00753444	0.68963	0.143016	0.901797	1	2.13826	0.0563361	1	1.18256	0.436026	1	0.342636	0.734407
ENSG00000012174	MBTPS2	protein_coding	-0.468514	0.100574	0.751543	0.217809	0.551728	0.999967	-0.496217	0.0794461	0.999942	-0.271319	0.46455	0.857689	-0.239422	0.460533	0.999902	-0.770144	0.0168972	0.9984	0.31234	0.491907	0.996221	0.212259	0.509381	0.9999	0.615055	0.33363	0.999998	-0.321978	0.0715441	0.999863	-0.433163	0.0221839	0.382399	0.300445	0.164222	0.999201	0.755142	0.137182	0.801498	-0.0184162	0.968301	1	1.1235	0.0872931	1	0.207444	0.638261
ENSG00000012223	LTF	protein_coding	0.241955	0.678998	0.979147	0.260261	0.731659	0.999967	1.53372	0.00901881	0.999942	0.781864	0.102262	0.59955	0.431574	0.300862	0.999902	0.461466	0.265843	0.9984	7.50325	7.88627e-08	4.40749e-05	1.12558	0.237745	0.9999	1.14481	0.548434	0.999998	0.777001	0.0362873	0.999863	0.539768	0.023975	0.391778	2.17186	0.0244417	0.942226	6.78487	3.77115e-09	5.05995e-05	0.850593	0.40208	1	-0.375887	0.795993	1	0.551327	0.568813
ENSG00000012232	EXTL3	protein_coding	-0.00209541	0.992928	0.999588	0.0309039	0.919598	0.999967	0.247275	0.296068	0.999942	0.193924	0.540756	0.890344	0.463259	0.0920464	0.954547	-0.0734327	0.789213	0.9984	-0.465479	0.175281	0.930093	0.515669	0.0336135	0.9999	0.221517	0.647828	0.999998	0.10305	0.46184	0.999863	0.190905	0.240511	0.709396	0.19357	0.336189	0.999201	-0.488356	0.226304	0.858964	0.470159	0.202618	1	-0.0127885	0.980678	1	0.206658	0.556897
ENSG00000012779	ALOX5	protein_coding	0.184851	0.718555	0.987305	-0.0196534	0.977049	0.999967	-0.413466	0.422093	0.999942	-0.72586	0.204631	0.706165	0.545357	0.271784	0.999902	-0.392595	0.421338	0.9984	-0.160286	0.817195	0.999782	1.6157	0.00100496	0.9999	0.373647	0.702391	0.999998	-0.108884	0.722879	0.999863	-0.158987	0.600184	0.904588	0.963982	0.0144606	0.816136	-0.366943	0.686061	0.992216	1.61928	0.0553441	1	0.799361	0.50093	1	-0.900747	0.258424
ENSG00000012817	KDM5D	protein_coding	1.02185	0.182223	0.83019	0.00176422	0.998895	0.999967	0.137235	0.840855	0.999942	-1.0711	0.00592961	0.289121	-0.354955	0.293118	0.999902	-0.267209	0.565372	0.9984	-0.433305	0.226003	0.953201	-0.0839119	0.773446	0.987155	0.394643	0.435236	0.999998	0.383773	0.369211	0.999863	-0.563751	0.0121016	0.336329	-0.117444	0.551765	0.999201	-1.23873	0.0877262	0.739828	-0.0657467	0.94137	1	0.27058	0.762454	1	-1.84136	0.00426032
ENSG00000012983	MAP4K5	protein_coding	-0.429662	0.0775365	0.71608	-0.101621	0.744887	0.999967	0.0144848	0.952202	0.999942	-0.349588	0.313114	0.782268	-0.599346	0.0467785	0.82991	-0.112366	0.708268	0.9984	0.1461	0.709977	0.999782	-0.0729425	0.793494	0.9999	0.311784	0.574241	0.999998	-0.182817	0.217496	0.999863	-0.353364	0.0430773	0.44734	0.0437446	0.820342	0.999201	0.55078	0.228047	0.860587	0.0144806	0.972309	1	0.310225	0.602945	1	0.0910919	0.819414
ENSG00000013016	EHD3	protein_coding	-0.85541	0.0357102	0.588131	-0.0605304	0.908212	0.999967	0.335554	0.409062	0.999942	0.0287863	0.956596	0.993503	-1.24538	0.00696235	0.433775	0.452045	0.323774	0.9984	-0.535042	0.140924	0.90727	-0.314038	0.224532	0.9999	1.36992	0.00778463	0.682693	-0.221866	0.393081	0.999863	-0.224518	0.46248	0.84668	-0.150805	0.532152	0.999201	0.296273	0.693548	0.993549	-0.267763	0.696661	1	1.04706	0.287403	1	0.89604	0.172449
ENSG00000013275	PSMC4	protein_coding	0.818852	0.102541	0.754638	0.52116	0.449391	0.999967	0.280451	0.579194	0.999942	-1.44945	0.100034	0.598589	-0.035207	0.96373	0.999902	0.62727	0.410728	0.9984	0.287073	0.745393	0.999782	-1.0229	0.100612	0.9999	0.539862	0.665504	0.999998	0.531479	0.0773947	0.999863	-0.145242	0.755434	0.953745	-0.38747	0.407958	0.999201	-0.561833	0.631558	0.985393	-1.59971	0.14463	1	0.273461	0.858521	1	-2.26063	0.0260465
ENSG00000013297	CLDN11	protein_coding	0.710918	0.672013	0.977421	-2.67351	0.265551	0.9999	1.60911	0.329545	0.999942	-1.11822	0.541133	0.890533	3.54334	0.0431862	0.81927	-4.65269	0.00819163	0.9984	-3.17788	0.22966	0.953201	1.35907	0.462664	0.9999	-4.61463	0.223961	0.9999	0.431266	0.678942	0.999863	-0.727208	0.520279	0.876281	-1.32628	0.324196	0.999201	-3.81413	0.193224	0.84028	3.91668	0.175035	1	-6.19453	0.108799	ND	-1.82071	0.469929
ENSG00000013306	SLC25A39	protein_coding	0.10905	0.682014	0.979961	-0.604567	0.0784724	0.999967	0.418461	0.115672	0.999942	-0.783574	0.209859	0.708536	-0.203132	0.707531	0.999902	1.40142	0.00961836	0.9984	2.29343	2.52496e-07	0.000113978	-0.0419018	0.894058	0.987155	-0.322659	0.607952	0.999998	0.0620936	0.728442	0.999863	0.206269	0.565249	0.890251	0.5443	0.24073	0.999201	2.15916	0.00425515	0.40781	0.547674	0.427105	1	-0.72817	0.461471	1	-0.886896	0.178506
ENSG00000013364	MVP	protein_coding	0.234231	0.208865	0.846323	-0.142586	0.553778	0.999967	0.154929	0.405897	0.999942	0.342641	0.209599	0.708536	0.184482	0.435409	0.999902	0.268864	0.25556	0.9984	0.0864993	0.809096	0.999782	0.294452	0.244841	0.987155	0.166791	0.741875	0.999998	0.117244	0.304316	0.999863	0.258486	0.0434467	0.448688	0.217356	0.20204	0.999201	-0.172825	0.619484	0.984007	0.422817	0.18346	1	0.0247719	0.956652	1	0.11899	0.695276
ENSG00000013374	NUB1	protein_coding	-0.0820309	0.622275	0.972211	-0.173803	0.419172	0.999967	0.104243	0.531291	0.999942	-0.00179326	0.993831	0.998875	0.339561	0.0910512	0.950838	0.0172836	0.931424	0.9984	-0.198599	0.534604	0.998683	0.289829	0.199986	0.987155	-0.0921899	0.838394	0.999998	-0.0309869	0.758096	0.999863	0.12868	0.266477	0.732202	0.0948626	0.550723	0.999201	-0.141644	0.592977	0.978631	0.448899	0.0636695	1	-0.183444	0.596646	1	0.0908298	0.694329
ENSG00000013375	PGM3	protein_coding	0.227645	0.372048	0.918264	-0.081069	0.804994	0.999967	-0.357941	0.156158	0.999942	-0.710865	0.0468418	0.493876	-0.0420465	0.892396	0.999902	-0.312376	0.31282	0.9984	-0.429847	0.40321	0.987347	-0.137532	0.705922	0.9999	0.184359	0.799033	0.999998	-0.0734999	0.644101	0.999863	-0.321168	0.0814213	0.529259	-0.16226	0.536933	0.999201	-0.686131	0.198581	0.845081	-0.0712556	0.884005	1	0.555893	0.423046	1	-0.93158	0.0454047
ENSG00000013392	RWDD2A	protein_coding	-0.209319	0.349079	0.914099	-0.364004	0.207054	0.999967	-0.209245	0.34004	0.999942	-0.377311	0.448369	0.852062	-0.792238	0.0689792	0.904409	-0.434647	0.312987	0.9984	0.5075	0.310858	0.97084	-0.430482	0.225625	0.9999	0.179658	0.797709	0.999998	-0.243145	0.0584218	0.999863	-0.534686	0.0278585	0.406866	-0.0693096	0.7913	0.999201	0.704967	0.192252	0.838328	-0.0841524	0.865234	1	0.402841	0.563986	1	-0.140297	0.765379
ENSG00000013441	CLK1	protein_coding	-0.559444	0.0158849	0.492289	0.214593	0.473929	0.999967	-0.0621578	0.788724	0.999942	0.298835	0.2624	0.748883	-0.245374	0.288082	0.999902	-0.192626	0.404197	0.9984	0.0922665	0.813724	0.999782	0.0098398	0.971651	0.994139	-0.274422	0.620142	0.999998	-0.185174	0.227315	0.999863	-0.0775734	0.582352	0.897128	-0.0082269	0.965959	0.999201	0.627007	0.127754	0.791109	-0.219122	0.560006	1	-0.199306	0.711497	1	0.869207	0.0155548
ENSG00000013573	DDX11	protein_coding	0.0207413	0.932231	0.999485	-0.201492	0.522652	0.999967	0.0365673	0.880892	0.999942	-0.437544	0.199908	0.703127	0.141767	0.633307	0.999902	0.176504	0.549539	0.9984	-0.56133	0.0987584	0.870447	0.092055	0.700175	0.9999	0.956151	0.0441674	0.999998	-0.0255015	0.858783	0.999863	-0.00561689	0.974807	0.9977	0.0290474	0.888398	0.999201	-0.6063	0.153919	0.813352	0.279169	0.470738	1	0.932477	0.0912847	1	-0.447234	0.226282
ENSG00000013619	MAMLD1	protein_coding	0.369842	0.677948	0.979041	-0.137598	0.901514	0.999967	0.369108	0.671175	0.999942	-1.28131	0.0622958	0.527692	-2.00871	0.00109391	0.23856	0.212967	0.720172	0.9984	0.0550388	0.946974	0.999782	-0.21691	0.714327	0.9999	-0.415809	0.719954	0.999998	0.204945	0.685839	0.999863	-0.963954	0.0154486	0.357896	-0.163399	0.66876	0.999201	-0.14536	0.908212	1	-0.109199	0.923623	1	-0.76126	0.639061	1	-1.4602	0.188741
ENSG00000013810	TACC3	protein_coding	0.120892	0.454663	0.940885	0.321076	0.124213	0.999967	0.355914	0.0277341	0.999942	0.605551	0.0396973	0.475689	0.172588	0.498485	0.999902	0.289255	0.256546	0.9984	0.0343135	0.924158	0.999782	0.117479	0.644884	0.987155	0.138327	0.786159	0.999998	0.257721	0.00835802	0.999863	0.33058	0.0242988	0.394801	0.0967381	0.568993	0.999201	-0.111486	0.74789	1	-0.217733	0.491808	1	-0.204535	0.652531	1	0.494903	0.102133
ENSG00000014138	POLA2	protein_coding	0.260698	0.331283	0.906908	0.0911024	0.794247	0.999967	-0.202969	0.44607	0.999942	0.521413	0.0935699	0.586902	0.0562726	0.835116	0.999902	0.365362	0.173816	0.9984	0.0129652	0.98023	0.999782	-0.291138	0.433941	0.9999	0.17418	0.814514	0.999998	0.038185	0.81531	0.999863	0.295568	0.0537707	0.474904	-0.141164	0.583319	0.999201	-0.273566	0.568885	0.972516	-0.397042	0.371461	1	0.390169	0.53559	1	0.271315	0.519283
ENSG00000014216	CAPN1	protein_coding	0.138754	0.543932	0.960402	-0.261116	0.37637	0.999967	0.484599	0.033967	0.999942	-0.108859	0.719743	0.948338	0.0610495	0.81634	0.999902	0.276363	0.292862	0.9984	-0.453347	0.134365	0.90063	0.160974	0.452499	0.987155	0.155582	0.716484	0.999998	0.175462	0.239305	0.999863	0.0932736	0.53287	0.880073	-0.0148283	0.925537	0.999201	-0.617147	0.10398	0.765595	0.407744	0.239568	1	-0.316098	0.524797	1	-0.23706	0.474406
ENSG00000014257	ACPP	protein_coding	0.0783747	0.818638	0.995892	0.257923	0.560199	0.999967	0.256796	0.453246	0.999942	0.618639	0.282566	0.761119	0.40887	0.413252	0.999902	-0.159436	0.749241	0.9984	0.523976	0.282133	0.961364	0.381797	0.266484	0.9999	0.406927	0.553004	0.999998	0.192718	0.335674	0.999863	0.283546	0.335847	0.779562	0.42375	0.0819381	0.999201	0.423703	0.579002	0.974394	0.109512	0.875206	1	0.163835	0.869618	1	0.550456	0.408027
ENSG00000014824	SLC30A9	protein_coding	-0.267845	0.18133	0.82934	0.0861916	0.739614	0.999967	-0.0295884	0.882302	0.999942	-0.378279	0.223205	0.718243	-0.119825	0.656832	0.999902	-0.338627	0.208197	0.9984	0.00580631	0.988982	0.999782	0.164328	0.580429	0.9999	0.058006	0.922105	0.999998	-0.0926456	0.444585	0.999863	-0.269532	0.0728056	0.510958	0.105372	0.608337	0.999201	0.24908	0.54153	0.96622	0.0643951	0.86296	1	0.100543	0.850179	1	-0.0988671	0.780961
ENSG00000015133	CCDC88C	protein_coding	-0.00485064	0.973774	0.999485	0.0073132	0.969367	0.999967	0.0147731	0.920166	0.999942	-0.356301	0.162134	0.66686	-0.0717457	0.745353	0.999902	-0.0341384	0.877101	0.9984	-0.329777	0.289549	0.963509	-0.0272685	0.901518	0.989028	0.189765	0.666444	0.999998	0.00554648	0.947796	0.999863	-0.135661	0.273843	0.737217	-0.0827985	0.573028	0.999201	-0.34993	0.180648	0.829305	-0.048926	0.837704	1	0.187962	0.582583	1	-0.340608	0.135508
ENSG00000015153	YAF2	protein_coding	-0.273681	0.247061	0.867823	0.412827	0.176907	0.999967	-0.0823477	0.727761	0.999942	0.734382	0.0684232	0.539154	0.157085	0.65272	0.999902	0.149492	0.668399	0.9984	0.693279	0.0687398	0.828366	-0.0157271	0.953426	0.9999	-0.163186	0.761948	0.999998	-0.0411979	0.784899	0.999863	0.310727	0.131596	0.596704	0.165802	0.418538	0.999201	0.94186	0.0624505	0.704489	-0.44286	0.337494	1	-0.0678496	0.918368	1	1.01815	0.0209922
ENSG00000015171	ZMYND11	protein_coding	-0.197082	0.203966	0.841718	0.123848	0.53263	0.999967	-0.0277481	0.856357	0.999942	-0.469153	0.106742	0.603655	-0.140647	0.577362	0.999902	-0.173588	0.490832	0.9984	0.220572	0.57196	0.999782	-0.0376606	0.891548	0.9999	0.0810043	0.883207	0.999998	-0.0567529	0.550399	0.999863	-0.242227	0.0882868	0.538906	0.0515659	0.786226	0.999201	0.392738	0.253088	0.874241	-0.174817	0.577186	1	0.121881	0.785633	1	-0.260896	0.384457
ENSG00000015285	WAS	protein_coding	-0.151531	0.514712	0.955579	0.102031	0.73417	0.999967	0.165067	0.478018	0.999942	0.588047	0.0827933	0.565248	0.394707	0.17881	0.999902	0.379534	0.196032	0.9984	0.125806	0.704441	0.999782	0.298744	0.202704	0.987155	0.131913	0.778538	0.999998	0.0312556	0.82259	0.999863	0.441354	0.00711995	0.305864	0.225224	0.139006	0.999201	0.252548	0.554011	0.96991	0.182347	0.639866	1	-0.0202152	0.971145	1	0.750104	0.0440371
ENSG00000015475	BID	protein_coding	0.0808939	0.758462	0.992133	-0.0665881	0.844834	0.999967	0.215317	0.413246	0.999942	0.655288	0.0212324	0.405165	0.319654	0.194502	0.999902	0.117157	0.634284	0.9984	0.156164	0.65934	0.999782	0.167279	0.504274	0.987155	-0.109789	0.826663	0.999998	0.098937	0.523507	0.999863	0.336704	0.0213337	0.379961	0.124138	0.456747	0.999201	0.0506177	0.906132	1	0.219394	0.576062	1	-0.312167	0.578862	1	0.585302	0.118181
ENSG00000015479	MATR3	protein_coding	-0.716619	0.00864477	0.432384	-0.0100698	0.977567	0.999967	-0.384757	0.160943	0.999942	-0.243301	0.67569	0.937983	-0.128264	0.800366	0.999902	-0.934909	0.0638535	0.9984	-0.56601	0.316526	0.976132	0.291591	0.464036	0.9999	0.207489	0.792878	0.999998	-0.428011	0.013237	0.999863	-0.445089	0.136036	0.600182	0.0357941	0.903285	0.999201	0.131588	0.856357	1	0.29439	0.658205	1	0.607295	0.52049	1	0.489038	0.438648
ENSG00000015568	RGPD5	protein_coding	-0.505958	0.320298	0.903413	0.265798	0.689215	0.999967	-0.453973	0.359573	0.999942	-1.61645	0.0292874	0.44325	-0.331577	0.618659	0.999902	-0.39874	0.538044	0.9984	1.39538	0.114123	0.885953	0.323692	0.609194	0.9999	0.082048	0.9458	0.999998	-0.31674	0.295979	0.999863	-0.746047	0.0556285	0.480749	0.606079	0.155961	0.999201	1.87464	0.0514802	0.679366	0.0562607	0.950078	1	0.546965	0.650549	1	-1.09698	0.186105
ENSG00000015592	STMN4	protein_coding	2.23654	0.213707	0.848587	-0.366022	0.864981	0.999967	2.89528	0.0875866	0.999942	1.08154	0.643456	0.927962	-0.828797	0.695219	0.9999	-1.76418	0.398068	0.9984	ND	ND	ND	ND	ND	ND	ND	ND	ND	1.72146	0.0920162	0.999863	-0.651594	0.579052	0.896066	ND	ND	ND	-5.46801	0.0880934	0.741526	-0.291806	0.919055	ND	3.4059	0.432285	ND	-1.12602	0.687869
ENSG00000016391	CHDH	protein_coding	0.866755	0.132566	0.795325	-0.341995	0.612682	0.999967	-0.028678	0.956051	0.999942	0.653806	0.240783	0.732877	-0.50588	0.315793	0.999902	0.378694	0.438386	0.9984	2.24916	0.0613841	0.81073	0.390076	0.632786	0.9999	-0.235447	0.8824	0.999998	0.195756	0.553587	0.999863	0.154171	0.600939	0.904916	0.74543	0.196111	0.999201	1.29815	0.149966	0.80859	0.69549	0.348552	1	-0.185843	0.854165	1	-0.138492	0.846153
ENSG00000017427	IGF1	protein_coding	-0.832268	0.472183	0.945241	0.0789793	0.956412	0.999967	-1.12339	0.35565	0.999942	2.49417	0.00707471	0.300197	1.13791	0.137484	0.999902	0.210921	0.737681	0.9984	0.0835702	0.942669	0.999782	-0.703872	0.393673	0.9999	7.28734	0.00346575	0.481755	-0.764407	0.263336	0.999863	1.0224	0.0233897	0.389291	0.174949	0.812711	0.999201	0.713289	0.67957	0.991528	-0.743341	0.629702	1	8.38674	0.00462353	1	3.08966	0.0509277
ENSG00000017483	SLC38A5	protein_coding	0.0560509	0.778074	0.993367	-0.365529	0.156637	0.999967	-0.0476129	0.810902	0.999942	-0.732349	0.165314	0.670206	-0.225973	0.622153	0.999902	0.977562	0.0324284	0.9984	0.338048	0.476595	0.995404	0.0529027	0.875055	0.9999	0.0308151	0.963344	0.999998	-0.0814427	0.506117	0.999863	0.0488145	0.871544	0.981523	0.12499	0.592834	0.999201	0.253742	0.681219	0.991826	0.403074	0.475499	1	0.091784	0.909538	1	-0.781924	0.146525
ENSG00000017797	RALBP1	protein_coding	-0.25838	0.34323	0.911761	0.252772	0.472735	0.999967	0.0579258	0.831773	0.999942	0.958505	0.0255439	0.42888	0.271894	0.464514	0.999902	0.340488	0.35967	0.9984	0.919311	0.0227911	0.665392	0.133649	0.639657	0.987155	-0.078017	0.891346	0.999998	-0.013007	0.937244	0.999863	0.481384	0.0295366	0.411578	0.321879	0.147948	0.999201	1.15286	0.0445231	0.664503	-0.133432	0.798936	1	-0.122966	0.870014	1	1.22693	0.0142879
ENSG00000018280	SLC11A1	protein_coding	-0.0777166	0.797626	0.995892	0.261597	0.503977	0.999967	0.295037	0.330391	0.999942	0.587716	0.261994	0.748231	0.744142	0.101032	0.96635	0.36634	0.419457	0.9984	-0.0616187	0.882148	0.999782	0.568908	0.0529214	0.987155	-0.476227	0.41791	0.999998	0.148503	0.411618	0.999863	0.566157	0.0310774	0.412862	0.241042	0.29704	0.999201	-0.00834792	0.990153	1	0.293149	0.635025	1	-0.758266	0.391927	1	0.67556	0.252528
ENSG00000018510	AGPS	protein_coding	-0.102192	0.575232	0.966123	0.126772	0.589843	0.999967	-0.00269289	0.988175	0.999942	-0.43449	0.228086	0.722033	-0.269972	0.387895	0.999902	-0.540711	0.0833156	0.9984	0.126012	0.760866	0.999782	-0.0689643	0.813811	0.9999	-0.0121561	0.983406	0.999998	-0.0104374	0.922558	0.999863	-0.410731	0.0197366	0.373575	-0.00743587	0.970754	0.999201	0.20384	0.635634	0.985657	-0.210713	0.591697	1	0.00393151	0.994416	1	-0.320678	0.392697
ENSG00000018610	CXorf56	protein_coding	-0.0225227	0.882127	0.997287	0.0736746	0.708217	0.999967	0.0940741	0.534822	0.999942	0.0853046	0.745964	0.95615	0.606111	0.00807439	0.468786	-0.0316138	0.8897	0.9984	0.396152	0.281178	0.961364	0.24953	0.337146	0.9999	-0.267756	0.605588	0.999998	0.0445472	0.614006	0.999863	0.229731	0.119144	0.582028	0.216764	0.225408	0.999201	0.39142	0.161694	0.819897	0.160447	0.531042	1	-0.348879	0.338002	1	0.118659	0.62601
ENSG00000019102	VSIG2	protein_coding	1.03117	0.236914	0.86485	-1.18995	0.328309	0.999967	-0.385243	0.650682	0.999942	-0.059457	0.938567	0.99162	-1.88659	0.00855228	0.482073	1.1474	0.079105	0.9984	-1.12691	0.232963	0.954175	0.101653	0.881489	0.9999	1.55521	0.25166	0.999998	-0.0733186	0.889859	0.999863	-0.269777	0.558468	0.888371	-0.041804	0.932837	0.999201	-2.12059	0.0891767	0.742975	1.15753	0.345496	1	1.89747	0.243955	1	-1.01875	0.356897
ENSG00000019144	PHLDB1	protein_coding	1.02531	0.235661	0.864638	-1.63719	0.151006	0.999967	0.739058	0.376385	0.999942	0.127928	0.827747	0.973956	0.616448	0.262855	0.999902	1.10382	0.0304892	0.9984	-0.961407	0.280191	0.961364	0.383277	0.553615	0.9999	0.0180495	0.988532	0.999998	0.31559	0.55266	0.999863	0.647688	0.0319259	0.415141	-0.0357633	0.936376	0.999201	-1.7781	0.116303	0.776982	1.86558	0.0869024	1	-0.701151	0.630166	1	-0.652901	0.511289
ENSG00000019169	MARCO	protein_coding	1.0498	0.000478185	0.199802	-0.107488	0.780594	0.999967	0.455603	0.131352	0.999942	0.349763	0.507522	0.876819	-0.150057	0.743637	0.999902	0.207308	0.64967	0.9984	0.11455	0.811812	0.999782	-0.069337	0.836556	0.9999	-0.455765	0.499881	0.999998	0.561305	0.00557416	0.999863	0.122426	0.643991	0.917707	-0.0727472	0.758991	0.999201	-0.963658	0.152018	0.810318	0.0241398	0.968422	1	-0.899979	0.305325	1	-0.690214	0.236996
ENSG00000019186	CYP24A1	protein_coding	0.0278241	0.977662	0.999485	-1.13032	0.363842	0.999967	-0.052108	0.956873	0.999942	-2.11176	0.0448161	0.489001	-0.759046	0.366418	0.999902	0.293465	0.715547	0.9984	-1.44166	0.375759	0.979829	-1.5114	0.126381	0.9999	-1.81348	0.346868	0.999998	-0.27687	0.631116	0.999863	-0.65267	0.191763	0.66032	-1.51709	0.0255257	0.95349	-1.3368	0.425257	0.937388	-0.397663	0.766494	1	-1.76647	0.340639	1	-2.14392	0.119378
ENSG00000019485	PRDM11	protein_coding	0.10997	0.727148	0.988641	-0.412803	0.309892	0.999967	-0.276379	0.376467	0.999942	-0.769603	0.0476984	0.496095	0.0883522	0.796424	0.999902	-0.10247	0.760972	0.9984	-0.589169	0.189666	0.937141	0.322718	0.317441	0.9999	0.30843	0.625542	0.999998	-0.160904	0.393002	0.999863	-0.217632	0.293239	0.750073	0.0609956	0.79988	0.999201	-0.721901	0.17592	0.82707	0.718901	0.144176	1	0.595775	0.389862	1	-0.866212	0.063172
ENSG00000019582	CD74	protein_coding	0.363085	0.00130572	0.26346	-0.3859	0.0081351	0.853153	0.0535332	0.635468	0.999942	0.123089	0.725921	0.950175	-0.247394	0.415898	0.999902	0.103593	0.733349	0.9984	-0.236433	0.517811	0.997893	-0.210593	0.415283	0.987155	-0.452158	0.381827	0.999998	0.0718115	0.487196	0.999863	-0.0140586	0.935868	0.990507	-0.253265	0.148856	0.999201	-0.624588	0.0846824	0.73376	0.16114	0.626081	1	-0.492718	0.298898	1	-0.229303	0.468353
ENSG00000019995	ZRANB1	protein_coding	-0.168957	0.446623	0.938253	0.139982	0.626427	0.999967	0.120649	0.586951	0.999942	-0.229888	0.391728	0.825242	0.0431271	0.853049	0.999902	0.168743	0.467781	0.9984	0.492883	0.168601	0.926157	0.360755	0.153711	0.9999	-0.0258535	0.959193	0.999998	0.0165817	0.901181	0.999863	0.0143834	0.913684	0.9866	0.34253	0.0463093	0.999201	0.636808	0.0812273	0.730534	0.206006	0.53729	1	-0.133529	0.779625	1	-0.0501063	0.874866
ENSG00000020181	ADGRA2	protein_coding	0.97366	0.00147135	0.26346	-0.443156	0.266933	0.999967	-0.0845359	0.775989	0.999942	-0.962066	0.183091	0.68611	-0.355548	0.572402	0.999902	-0.429159	0.49218	0.9984	-0.147897	0.789688	0.999782	0.304252	0.442641	0.9999	-0.64649	0.406893	0.999998	0.228058	0.31428	0.999863	-0.565537	0.119348	0.582028	0.0373386	0.894094	0.999201	-1.15944	0.158495	0.816671	0.731102	0.335373	1	-0.548067	0.607982	1	-1.93143	0.00725821
ENSG00000020256	ZFP64	protein_coding	0.0145799	0.948057	0.999485	-0.167129	0.561137	0.999967	0.094474	0.667175	0.999942	-0.37055	0.391564	0.825242	-0.376198	0.319296	0.999902	-0.0992823	0.790943	0.9984	0.490709	0.235066	0.955116	0.385555	0.189707	0.9999	0.249791	0.667961	0.999998	0.00565031	0.965289	0.999863	-0.266296	0.204795	0.673493	0.395598	0.0331614	0.999201	0.455528	0.324133	0.903205	0.539433	0.203739	1	0.168953	0.778219	1	-0.369384	0.359972
ENSG00000020426	MNAT1	protein_coding	0.330012	0.29478	0.892195	0.358487	0.374575	0.999967	-0.135531	0.664049	0.999942	0.203631	0.593506	0.91383	-0.02672	0.935908	0.999902	0.0327967	0.920943	0.9984	-0.296102	0.494811	0.996435	-0.361812	0.238973	0.9999	-0.122691	0.841314	0.999998	0.153364	0.417203	0.999863	0.059338	0.747145	0.952008	-0.308115	0.119094	0.999201	-0.646772	0.227199	0.859805	-0.735643	0.132304	1	0.0253303	0.971065	1	-0.111241	0.811678
ENSG00000020633	RUNX3	protein_coding	-0.0215689	0.903032	0.997287	0.0495947	0.828268	0.999967	-0.0104418	0.952969	0.999942	0.587647	0.0931816	0.586416	0.115002	0.704428	0.999902	0.566201	0.0617802	0.9984	0.645889	0.157358	0.920317	-0.050601	0.875519	0.987155	-0.184417	0.775309	0.999998	-0.000854057	0.993347	0.999863	0.404313	0.0231184	0.386978	0.111384	0.648646	0.999201	0.642272	0.172184	0.825828	-0.114452	0.789888	1	-0.160998	0.793838	1	0.620061	0.131053
ENSG00000020922	MRE11	protein_coding	-0.308339	0.0335097	0.576613	0.247332	0.185664	0.999967	-0.036334	0.800705	0.999942	-0.626892	0.0583503	0.520239	-0.0266105	0.926192	0.999902	-0.335247	0.242409	0.9984	0.0484919	0.894297	0.999782	0.118788	0.64597	0.9999	-0.089514	0.862062	0.999998	-0.0749304	0.462625	0.999863	-0.300737	0.0776029	0.521246	0.0686028	0.689317	0.999201	0.334319	0.348114	0.913068	-0.141896	0.66337	1	-0.0403018	0.930907	1	-0.304253	0.328059
ENSG00000021488	SLC7A9	protein_coding	2.69711	0.0122254	0.465383	-1.92458	0.225483	0.999967	-0.0533239	0.958665	0.999942	0.430161	0.61017	0.91905	0.114272	0.879552	0.999902	-0.308411	0.679672	0.9984	0.177446	0.906824	0.999782	0.633599	0.560782	0.9999	0.522784	0.810808	0.999998	0.441573	0.516961	0.999863	0.0624994	0.881112	0.982548	0.458079	0.541155	0.999201	-2.40449	0.139234	0.805221	2.20032	0.188853	1	0.589621	0.781962	1	-2.11449	0.138212
ENSG00000021762	OSBPL5	protein_coding	0.342933	0.145571	0.803981	-0.349162	0.250486	0.999967	0.250557	0.285812	0.999942	-0.559178	0.17565	0.678882	-0.0832013	0.816428	0.999902	0.34592	0.333185	0.9984	-0.275015	0.514312	0.997893	0.22735	0.447217	0.9999	0.504852	0.397241	0.999998	0.145042	0.340184	0.999863	-0.0469209	0.830403	0.970923	0.124068	0.570031	0.999201	-0.64271	0.209943	0.851324	0.562412	0.230336	1	0.266815	0.690697	1	-0.891453	0.0466038
ENSG00000021826	CPS1	protein_coding	-1.20475	0.39179	0.922328	-1.92787	0.37011	0.999967	-1.78287	0.207177	0.999942	0.652469	0.623085	0.923278	-0.193167	0.875323	0.999902	-0.572847	0.612649	0.9984	-2.59667	0.239788	0.959169	0.389913	0.790543	0.9999	4.0146	0.178811	0.999998	-1.65653	0.0524479	0.999863	-0.0384355	0.953621	0.99368	0.274492	0.803985	0.999201	-1.39751	0.5613	0.970199	2.5292	0.28519	1	5.77919	0.0578668	1	1.81065	0.364379
ENSG00000022267	FHL1	protein_coding	-0.68272	0.0722974	0.704599	-0.00331686	0.994588	0.999967	0.335218	0.375884	0.999942	0.161208	0.711878	0.946015	-1.40985	0.000222748	0.121015	0.339992	0.368606	0.9984	-0.335311	0.440587	0.991741	-0.240865	0.4352	0.9999	0.830866	0.177135	0.999998	-0.144191	0.547537	0.999863	-0.313247	0.265933	0.731738	-0.114342	0.632212	0.999201	0.32234	0.636995	0.985657	-0.252241	0.685956	1	0.508279	0.569585	1	0.85432	0.152178
ENSG00000022277	RTFDC1	protein_coding	0.0763659	0.774977	0.993367	0.0865215	0.802177	0.999967	0.335065	0.209956	0.999942	0.329362	0.217352	0.713078	0.380429	0.100082	0.964909	0.207264	0.369942	0.9984	-0.0740118	0.814306	0.999782	0.327397	0.141563	0.9999	0.0841688	0.850112	0.999998	0.179799	0.25519	0.999863	0.302951	0.0155029	0.357896	0.17769	0.232706	0.999201	-0.175039	0.667888	0.988997	0.226252	0.543841	1	-0.237934	0.655955	1	0.263979	0.458207
ENSG00000022567	SLC45A4	protein_coding	-0.148865	0.716188	0.986688	-0.057225	0.914054	0.999967	0.289351	0.480669	0.999942	0.758604	0.0804349	0.562955	0.446267	0.235943	0.999902	0.23993	0.523424	0.9984	0.263443	0.505047	0.997893	0.591294	0.0341469	0.9999	0.302638	0.587472	0.999998	0.0522955	0.82983	0.999863	0.446162	0.0406906	0.440697	0.45427	0.019732	0.905939	0.38823	0.581461	0.975109	0.632354	0.325904	1	0.0260371	0.977473	1	0.917627	0.135004
ENSG00000022840	RNF10	protein_coding	0.0283309	0.903632	0.997287	0.0209278	0.94479	0.999967	0.411752	0.0784858	0.999942	-0.37838	0.304046	0.775812	0.0879379	0.782714	0.999902	0.769479	0.0157983	0.9984	0.840371	0.00569138	0.367016	0.347865	0.105559	0.987155	-0.0143544	0.973358	0.999998	0.176724	0.217033	0.999863	0.209906	0.320676	0.768025	0.436684	0.00645548	0.638331	0.787222	0.0748997	0.721038	0.31272	0.438425	1	-0.413144	0.475284	1	-0.396381	0.304153
ENSG00000022976	ZNF839	protein_coding	0.0661407	0.735842	0.991159	-0.260023	0.308752	0.999967	0.10393	0.595324	0.999942	-0.629301	0.0170006	0.383325	0.0451934	0.843357	0.999902	0.201017	0.377145	0.9984	-0.0341373	0.920909	0.999782	0.301441	0.215841	0.9999	-0.13781	0.776523	0.999998	0.00741726	0.950273	0.999863	-0.0792798	0.612321	0.908249	0.142241	0.377641	0.999201	-0.124479	0.689895	0.992723	0.543388	0.0588372	1	-0.228596	0.57457	1	-0.682187	0.0124517
ENSG00000023041	ZDHHC6	protein_coding	-0.358203	0.00504374	0.391534	0.0198495	0.904539	0.999967	-0.0918257	0.47082	0.999942	-0.466935	0.123776	0.625077	-0.0704785	0.78885	0.999902	-0.17954	0.494286	0.9984	0.275718	0.45917	0.995275	0.218079	0.407845	0.9999	0.129056	0.806155	0.999998	-0.168973	0.0503178	0.999863	-0.218769	0.144269	0.611107	0.221094	0.208766	0.999201	0.609485	0.0547762	0.687199	0.185686	0.522426	1	0.234394	0.57144	1	-0.0967138	0.726838
ENSG00000023171	GRAMD1B	protein_coding	0.0212858	0.924095	0.998837	-0.347786	0.230074	0.999967	0.0166847	0.940327	0.999942	-0.727186	0.0638947	0.53339	-0.0843729	0.804556	0.999902	-0.337679	0.320094	0.9984	-0.857141	0.0937738	0.863636	-0.0113301	0.975003	0.9999	0.0334059	0.962999	0.999998	-0.0630332	0.63871	0.999863	-0.350429	0.0797497	0.526278	-0.221168	0.416555	0.999201	-0.903941	0.0839278	0.73376	0.32816	0.492685	1	0.0302404	0.964587	1	-0.73644	0.106192
ENSG00000023191	RNH1	protein_coding	0.889981	0.0248497	0.540888	-0.0825808	0.872137	0.999967	-0.188567	0.63206	0.999942	0.717791	0.122645	0.624232	-0.152827	0.711818	0.999902	-0.093586	0.815489	0.9984	-1.62951	0.00877913	0.454479	0.253963	0.564008	0.9999	1.66414	0.0568304	0.999998	0.259559	0.314242	0.999863	0.0984951	0.682292	0.931598	-0.0412663	0.918577	0.999201	-2.54549	0.000333352	0.146648	0.318354	0.624699	1	1.86521	0.0428879	1	-0.159448	0.797345
ENSG00000023228	NDUFS1	protein_coding	0.706667	0.109149	0.765653	-1.61525	0.00459859	0.688568	-0.549592	0.209604	0.999942	-1.09721	0.0799039	0.56219	-0.0707458	0.897872	0.999902	0.1403	0.796278	0.9984	-0.047645	0.959622	0.999782	-0.240115	0.716778	0.9999	0.0242696	0.985308	0.999998	-0.312322	0.339352	0.999863	-0.210957	0.518969	0.875237	-0.144446	0.76704	0.999201	-0.779339	0.4484	0.943844	1.35595	0.148234	1	0.58224	0.66183	1	-1.79661	0.0445816
ENSG00000023287	RB1CC1	protein_coding	-0.174475	0.442363	0.938253	0.495972	0.0908533	0.999967	-0.118745	0.601157	0.999942	0.894428	0.114317	0.615066	0.0665089	0.892152	0.999902	-0.296996	0.54489	0.9984	0.952267	0.00694293	0.407429	0.0261141	0.916604	0.990508	0.0583359	0.906901	0.999998	0.00232906	0.987372	0.999863	0.165698	0.580852	0.89649	0.291841	0.151823	0.999201	1.10166	0.0924344	0.745335	-0.484184	0.417877	1	0.190054	0.824536	1	1.07876	0.0590341
ENSG00000023445	BIRC3	protein_coding	-0.211382	0.345675	0.912767	0.148607	0.607611	0.999967	-0.481907	0.0315429	0.999942	-0.0500833	0.871872	0.982334	-0.273495	0.309279	0.999902	-0.412762	0.124868	0.9984	0.0618892	0.836066	0.999782	-0.384273	0.0692292	0.987155	0.00878233	0.983428	0.999998	-0.230012	0.106112	0.999863	-0.262861	0.0846691	0.532801	-0.201139	0.168022	0.999201	0.248228	0.524346	0.962554	-0.547176	0.124252	1	0.50352	0.323816	1	0.171916	0.613374
ENSG00000023516	AKAP11	protein_coding	-0.201669	0.279473	0.881866	-0.294024	0.220926	0.999967	-0.127823	0.490366	0.999942	-0.776509	0.0711172	0.543134	-0.33666	0.366945	0.999902	-0.748275	0.0446667	0.9984	0.0188583	0.969748	0.999782	0.0892562	0.799676	0.9999	0.2003	0.77557	0.999998	-0.193926	0.0739128	0.999863	-0.604625	0.00520169	0.285736	0.0876461	0.730501	0.999201	0.195211	0.722656	0.998754	0.373324	0.457391	1	0.34178	0.634502	1	-0.564333	0.239745
ENSG00000023572	GLRX2	protein_coding	-0.0786904	0.720017	0.987612	0.160355	0.575279	0.999967	-0.180276	0.409056	0.999942	-0.33608	0.404561	0.831301	-0.366191	0.297092	0.999902	-0.596076	0.0879268	0.9984	0.518822	0.292681	0.96492	-0.11308	0.745706	0.9999	-0.0948474	0.89135	0.999998	-0.063241	0.629605	0.999863	-0.437051	0.0270697	0.405935	0.0584874	0.819271	0.999201	0.572047	0.275862	0.884093	-0.283968	0.555401	1	0.100667	0.882939	1	-0.246315	0.590475
ENSG00000023608	SNAPC1	protein_coding	-0.0485419	0.865095	0.997287	0.417392	0.261687	0.999967	-0.178225	0.534521	0.999942	0.784566	0.0439505	0.485513	-0.0295319	0.930287	0.999902	-0.259702	0.441192	0.9984	0.141818	0.751785	0.999782	-0.0269997	0.931952	0.9999	-0.949697	0.134474	0.999998	0.00374726	0.98294	0.999863	0.101666	0.63739	0.91647	-0.110039	0.633812	0.999201	0.165223	0.752449	1	-0.45914	0.338408	1	-0.758519	0.269558	1	0.843946	0.0637981
ENSG00000023839	ABCC2	protein_coding	-0.244463	0.38236	0.920639	0.491491	0.176935	0.999967	0.329161	0.238716	0.999942	-0.807712	0.0696986	0.541139	0.011132	0.977126	0.999902	0.0227439	0.953018	0.9984	-0.190204	0.723498	0.999782	0.364168	0.340488	0.9999	0.652073	0.387971	0.999998	0.144567	0.42141	0.999863	-0.200348	0.389349	0.811279	0.247685	0.350632	0.999201	0.0291852	0.958624	1	-0.145432	0.778454	1	0.334737	0.647102	1	-0.550175	0.261534
ENSG00000023902	PLEKHO1	protein_coding	0.152608	0.404931	0.926045	0.011392	0.961598	0.999967	0.27043	0.139964	0.999942	0.752089	0.00544509	0.280911	0.112502	0.631183	0.999902	0.361248	0.123161	0.9984	-0.35061	0.35431	0.978463	-0.143203	0.592715	0.987155	0.0954092	0.858594	0.999998	0.164956	0.13004	0.999863	0.377119	0.0095612	0.324928	-0.168894	0.364582	0.999201	-0.528147	0.142113	0.805422	-0.16884	0.607325	1	-0.162027	0.73099	1	0.610135	0.0520692
ENSG00000023909	GCLM	protein_coding	-0.168612	0.438094	0.937871	0.580079	0.038695	0.999967	-0.137181	0.527525	0.999942	0.462007	0.249415	0.739297	-0.304664	0.380875	0.999902	-0.024933	0.942807	0.9984	0.332667	0.345563	0.977956	-0.211847	0.396471	0.9999	-0.440518	0.377899	0.999998	0.0143326	0.922281	0.999863	0.0166321	0.936542	0.990507	-0.0881673	0.633901	0.999201	0.476351	0.315209	0.90004	-0.80595	0.0629326	1	-0.290317	0.640344	1	0.641191	0.121398
ENSG00000024048	UBR2	protein_coding	-0.364227	0.138661	0.79917	0.271594	0.392852	0.999967	-0.00375711	0.987817	0.999942	0.163062	0.710142	0.945606	0.0984911	0.795506	0.999902	-0.276889	0.466165	0.9984	0.167852	0.688331	0.999782	0.460117	0.119882	0.987155	0.24401	0.67994	0.999998	-0.0728237	0.637051	0.999863	-0.0173872	0.937028	0.990507	0.346371	0.0984177	0.999201	0.507381	0.36427	0.915634	0.174507	0.732549	1	0.260775	0.72166	1	0.538126	0.270167
ENSG00000024422	EHD2	protein_coding	-1.43627	0.0122744	0.465383	0.772662	0.283475	0.999967	1.42082	0.0107645	0.999942	-0.251752	0.726711	0.950274	-0.669018	0.299012	0.999902	0.20441	0.740832	0.9984	-0.832687	0.325704	0.97725	0.0157961	0.979728	0.9999	0.932177	0.445609	0.999998	0.254993	0.543498	0.999863	-0.214611	0.552614	0.886996	-0.122932	0.787661	0.999201	0.588281	0.580661	0.975096	-0.775418	0.433291	1	-0.478214	0.732159	1	1.20294	0.204351
ENSG00000024526	DEPDC1	protein_coding	-1.26868	0.230193	0.860873	1.22355	0.430508	0.999967	0.966442	0.362236	0.999942	-0.000789973	0.999239	0.99987	-0.285212	0.705297	0.999902	0.239526	0.75306	0.9984	0.631215	0.641739	0.999782	1.59359	0.114946	0.9999	2.84471	0.112515	0.999998	0.0904129	0.891992	0.999863	0.0240821	0.953588	0.99368	1.5289	0.0288551	0.970828	1.87405	0.275642	0.884093	0.382518	0.824652	1	1.91758	0.373336	1	1.2526	0.38118
ENSG00000024862	CCDC28A	protein_coding	-0.243381	0.278707	0.881866	-0.0202422	0.94451	0.999967	0.0278975	0.901224	0.999942	0.513406	0.0671788	0.537257	0.252936	0.297845	0.999902	0.149196	0.538922	0.9984	0.0758657	0.832486	0.999782	0.0452261	0.858384	0.9999	-0.0710838	0.888503	0.999998	-0.0851165	0.524563	0.999863	0.285156	0.037649	0.433108	0.0373596	0.821054	0.999201	0.294275	0.442956	0.941767	0.0512085	0.883876	1	-0.0860863	0.863856	1	0.767332	0.0217481
ENSG00000025039	RRAGD	protein_coding	-0.107531	0.774067	0.993367	0.138003	0.776008	0.999967	0.102449	0.785002	0.999942	0.613961	0.142434	0.646278	0.472317	0.193715	0.999902	-0.0476052	0.895534	0.9984	0.988137	0.0086714	0.452526	0.291534	0.268988	0.9999	-0.178645	0.734724	0.999998	0.0371693	0.865913	0.999863	0.324747	0.131448	0.596704	0.416896	0.0435256	0.999201	1.07328	0.0922836	0.744968	0.139511	0.810279	1	-0.268473	0.747054	1	0.732079	0.186447
ENSG00000025156	HSF2	protein_coding	-0.359197	0.0328852	0.572666	-0.0778455	0.723745	0.999967	-0.0898167	0.589157	0.999942	-0.395686	0.148033	0.652866	-0.0360008	0.879995	0.999902	-0.196262	0.407431	0.9984	0.477792	0.267187	0.961364	-0.150589	0.621007	0.9999	0.326885	0.589689	0.999998	-0.189922	0.0655632	0.999863	-0.192369	0.147636	0.614403	0.102986	0.642957	0.999201	0.815164	0.0204086	0.596274	-0.080547	0.80367	1	0.430323	0.344462	1	-0.0221719	0.942219
ENSG00000025293	PHF20	protein_coding	-0.100047	0.644073	0.973391	0.337291	0.227985	0.999967	-0.0118839	0.956248	0.999942	0.581445	0.0594702	0.522266	0.194113	0.467588	0.999902	0.0357475	0.893567	0.9984	0.382797	0.251353	0.959704	0.10249	0.663957	0.987155	0.0485805	0.918002	0.999998	0.0361582	0.784689	0.999863	0.240282	0.128229	0.593131	0.174044	0.266653	0.999201	0.457841	0.245081	0.870304	-0.249091	0.488553	1	0.0734237	0.886785	1	0.691919	0.0440746
ENSG00000025423	HSD17B6	protein_coding	0.271086	0.756275	0.991841	0.941779	0.391775	0.999967	0.156714	0.862029	0.999942	0.794682	0.408619	0.833779	-0.933829	0.277886	0.999902	0.0335668	0.967525	0.9984	-2.36514	0.0800931	0.849611	-0.843901	0.351306	0.9999	-0.175741	0.921499	0.999998	0.392189	0.442744	0.999863	-0.0678257	0.888623	0.983643	-0.999626	0.115973	0.999201	-2.6441	0.0898318	0.742975	-1.7948	0.18568	1	-0.295568	0.878962	1	0.535265	0.682729
ENSG00000025434	NR1H3	protein_coding	0.272196	0.363593	0.915533	0.183	0.639253	0.999967	-0.055064	0.853993	0.999942	0.309844	0.379908	0.818691	0.142957	0.640922	0.999902	0.498328	0.102122	0.9984	-0.263783	0.558641	0.999782	0.0382261	0.905235	0.9999	0.448929	0.481567	0.999998	0.124148	0.483063	0.999863	0.316417	0.0650343	0.498532	0.0100387	0.96353	0.999201	-0.560644	0.264375	0.88044	-0.154931	0.738325	1	0.517025	0.431447	1	0.0487607	0.911646
ENSG00000025708	TYMP	protein_coding	0.111746	0.662828	0.975762	-0.39742	0.229791	0.999967	0.162546	0.526013	0.999942	0.883454	0.0488209	0.500389	0.696984	0.0726865	0.911749	0.458521	0.237668	0.9984	0.112032	0.728496	0.999782	0.201648	0.376919	0.987155	-0.370708	0.417002	0.999998	0.0139864	0.929477	0.999863	0.657939	0.00330512	0.262956	0.0941954	0.548648	0.999201	-0.0245647	0.963868	1	0.58486	0.237448	1	-0.520247	0.463842	1	0.781724	0.0986282
ENSG00000025770	NCAPH2	protein_coding	0.460062	0.0361035	0.590803	0.0811107	0.775571	0.999967	0.0511061	0.815874	0.999942	-0.212009	0.551763	0.895316	-0.107042	0.729014	0.999902	0.381435	0.216006	0.9984	-0.139442	0.710234	0.999782	0.17615	0.506993	0.9999	-0.163416	0.758169	0.999998	0.213927	0.115626	0.999863	0.0391176	0.831347	0.970983	0.0389023	0.829889	0.999201	-0.624985	0.14822	0.807398	0.0806352	0.838469	1	-0.201569	0.721697	1	-0.661606	0.0796185
ENSG00000026025	VIM	protein_coding	0.293415	0.297879	0.893947	-0.0741985	0.838446	0.999967	0.0798765	0.776879	0.999942	-0.0409629	0.913919	0.990906	-0.0327671	0.92047	0.999902	0.0416004	0.899128	0.9984	0.685628	0.0472642	0.771228	0.106055	0.664271	0.987155	-0.129487	0.791038	0.999998	0.120951	0.469742	0.999863	-0.0072174	0.968688	0.996348	0.233846	0.200851	0.999201	0.3677	0.467706	0.951678	0.165967	0.719555	1	-0.196403	0.767019	1	-0.323166	0.464627
ENSG00000026036	RTEL1-TNFRSF6B	protein_coding	0.612851	0.317723	0.903122	-0.162714	0.834667	0.999967	0.16894	0.773521	0.999942	-1.8314	0.0453799	0.489509	-0.623944	0.445013	0.999902	-0.0452054	0.954211	0.9984	-1.87095	0.0312082	0.717483	0.0851875	0.893853	0.9999	0.36684	0.763078	0.999998	0.235958	0.495713	0.999863	-0.660478	0.164027	0.632466	-0.437688	0.377331	0.999201	-2.55915	0.0435114	0.6639	0.229437	0.845227	1	0.207813	0.89871	1	-2.47167	0.0270512
ENSG00000026103	FAS	protein_coding	-0.189223	0.746857	0.991841	-0.815945	0.281718	0.999967	-0.133531	0.819935	0.999942	0.0920123	0.824694	0.973474	-0.133504	0.710899	0.999902	-0.188937	0.59947	0.9984	0.672175	0.145788	0.909368	0.404278	0.21423	0.9999	-0.060076	0.92644	0.999998	-0.29164	0.387247	0.999863	-0.0900254	0.659941	0.924109	0.406542	0.0876354	0.999201	0.838387	0.301064	0.894708	1.19574	0.106286	1	0.0861089	0.935264	1	0.292855	0.67854
ENSG00000026297	RNASET2	protein_coding	0.0639022	0.737199	0.991159	0.291801	0.235676	0.999967	0.132559	0.486414	0.999942	0.328228	0.33084	0.793214	0.354449	0.225327	0.999902	0.162961	0.577173	0.9984	-0.477084	0.153069	0.917418	0.329788	0.162491	0.987155	0.211084	0.654812	0.999998	0.143268	0.202273	0.999863	0.276489	0.0901606	0.540659	0.0822762	0.65893	0.999201	-0.565992	0.147059	0.807398	0.0237179	0.946952	1	0.0915221	0.857858	1	0.274608	0.420232
ENSG00000026508	CD44	protein_coding	-0.0498659	0.73771	0.991243	0.0672909	0.726429	0.999967	-0.0851551	0.567368	0.999942	-0.139055	0.610323	0.91905	-0.0166765	0.943747	0.999902	-0.25782	0.27526	0.9984	0.641725	0.0704084	0.828366	0.00486461	0.984523	0.996314	0.0111475	0.982266	0.999998	-0.0362908	0.677088	0.999863	-0.13684	0.293546	0.750073	0.183819	0.324292	0.999201	0.66645	0.0288332	0.617344	-0.0767024	0.782904	1	0.109293	0.784188	1	-0.0786498	0.767535
ENSG00000026559	KCNG1	protein_coding	-0.20938	0.657332	0.974803	-0.0919435	0.879516	0.999967	-0.0415629	0.930399	0.999942	-0.747078	0.164394	0.669304	0.341582	0.465443	0.999902	0.250843	0.58582	0.9984	-0.433548	0.373844	0.979749	-0.298153	0.40447	0.9999	-0.715043	0.301197	0.999998	-0.107722	0.694981	0.999863	0.00114044	0.996771	0.999848	-0.399063	0.0714553	0.999201	-0.265498	0.72901	0.998982	-0.227996	0.748031	1	-0.667951	0.505545	1	-0.543063	0.422656
ENSG00000026751	SLAMF7	protein_coding	-0.0636338	0.774366	0.993367	0.155776	0.585666	0.999967	-0.0555591	0.801707	0.999942	-0.308362	0.49202	0.871057	-0.411683	0.290213	0.999902	-0.0198747	0.959218	0.9984	0.302852	0.432221	0.991741	0.000339866	0.999007	0.9999	-0.160435	0.768524	0.999998	-0.00964096	0.940982	0.999863	-0.233725	0.296724	0.751736	0.0639672	0.736903	0.999201	0.342291	0.513244	0.959551	-0.170053	0.722028	1	-0.0920256	0.89311	1	-0.233847	0.60893
ENSG00000026950	BTN3A1	protein_coding	-0.237234	0.0583903	0.668382	0.136237	0.399986	0.999967	-0.0654174	0.601418	0.999942	-0.714345	0.0424103	0.48071	0.0427774	0.888407	0.999902	-0.0568012	0.852171	0.9984	-0.1276	0.713291	0.999782	0.442932	0.0713646	0.987155	-0.00996407	0.983805	0.999998	-0.0850671	0.305967	0.999863	-0.199369	0.288772	0.747824	0.213002	0.236126	0.999201	0.0843539	0.816844	1	0.292693	0.378865	1	0.0682296	0.886158	1	-0.466332	0.1424
ENSG00000027001	MIPEP	protein_coding	1.61386	0.00656112	0.411335	-0.218654	0.77457	0.999967	-0.0759324	0.897419	0.999942	-0.522538	0.440905	0.850264	-0.611558	0.301284	0.999902	-0.0652727	0.911348	0.9984	0.0164393	0.974157	0.999782	0.0458982	0.898137	0.9999	-0.326143	0.646821	0.999998	0.409315	0.282125	0.999863	-0.363463	0.279864	0.741151	-0.0172319	0.943345	0.999201	-1.61604	0.122551	0.784321	0.247945	0.795222	1	-0.237245	0.861892	1	-2.1191	0.0203611
ENSG00000027075	PRKCH	protein_coding	-0.0370395	0.830668	0.997099	-0.136385	0.542026	0.999967	-0.161391	0.350848	0.999942	-0.377112	0.332833	0.793661	-0.401192	0.234543	0.999902	0.148602	0.659462	0.9984	0.499694	0.171731	0.928205	0.123913	0.631777	0.987155	0.0745381	0.885312	0.999998	-0.10757	0.286674	0.999863	-0.193663	0.332346	0.777644	0.222289	0.216951	0.999201	0.512032	0.23506	0.862514	0.246397	0.531495	1	0.248928	0.659062	1	-0.329212	0.381639
ENSG00000027644	INSRR	protein_coding	0.349754	0.921345	0.9999	1.75664	0.701037	0.9999	0.572183	0.868765	0.999942	ND	ND	ND	ND	ND	ND	ND	ND	ND	ND	ND	ND	ND	ND	ND	ND	ND	ND	#N/A	#N/A	#N/A	ND	ND	ND	ND	ND	ND	-0.0908051	0.986164	1	-0.805152	0.86791	ND	-6.33258	0.35158	ND	-3.09821	0.49556
ENSG00000027869	SH2D2A	protein_coding	0.0187292	0.929533	0.999485	0.0412743	0.880373	0.999967	0.10169	0.630839	0.999942	0.35244	0.313142	0.782268	-0.0850774	0.779418	0.999902	0.787554	0.00927875	0.9984	0.215508	0.646568	0.999782	0.170779	0.607844	0.9999	0.377561	0.570413	0.999998	0.0555086	0.650798	0.999863	0.347532	0.0719455	0.510014	0.213494	0.363101	0.999201	0.170456	0.721834	0.998629	0.115293	0.792444	1	0.288779	0.645361	1	0.34416	0.410182
ENSG00000028137	TNFRSF1B	protein_coding	0.0854609	0.644833	0.973391	0.16898	0.480337	0.999967	0.0973642	0.599489	0.999942	0.515583	0.104929	0.601814	0.258917	0.347116	0.999902	0.309186	0.261534	0.9984	0.119088	0.694348	0.999782	0.111623	0.602463	0.987155	-0.177131	0.679413	0.999998	0.109384	0.308794	0.999863	0.347614	0.023874	0.391778	0.0724115	0.588657	0.999201	0.00866679	0.980081	1	-0.0716986	0.821034	1	-0.261539	0.565011	1	0.440764	0.145738
ENSG00000028203	VEZT	protein_coding	0.0963135	0.58721	0.967505	0.163777	0.473127	0.999967	-0.152461	0.387472	0.999942	-0.264976	0.306967	0.777426	-0.052369	0.816179	0.999902	-0.296138	0.187679	0.9984	0.113638	0.752651	0.999782	-0.198661	0.436236	0.9999	0.060251	0.905785	0.999998	0.0155116	0.885988	0.999863	-0.199149	0.107061	0.563834	-0.0722695	0.673711	0.999201	-0.00784432	0.980201	1	-0.375658	0.193096	1	0.225613	0.583994	1	-0.350438	0.20346
ENSG00000028277	POU2F2	protein_coding	0.0705008	0.768627	0.993367	-0.199949	0.518184	0.999967	-0.0876755	0.714478	0.999942	0.53897	0.110027	0.609809	0.029953	0.918318	0.999902	0.158324	0.58777	0.9984	0.223906	0.584515	0.999782	-0.399003	0.168248	0.987155	-0.380681	0.511007	0.999998	-0.0542661	0.701217	0.999863	0.214716	0.207491	0.676343	-0.215885	0.316035	0.999201	0.12873	0.788169	1	-0.213427	0.625618	1	-0.280044	0.65532	1	0.479359	0.251715
ENSG00000028528	SNX1	protein_coding	0.00784646	0.957725	0.999485	-0.171701	0.369396	0.999967	0.0832959	0.573168	0.999942	-0.517546	0.0799399	0.562287	0.0212736	0.9338	0.999902	-0.182584	0.47565	0.9984	-0.370846	0.31998	0.976142	0.214345	0.41641	0.987155	0.10841	0.837057	0.999998	-0.00380149	0.966003	0.999863	-0.200332	0.185938	0.654626	0.0369176	0.847756	0.999201	-0.40366	0.223258	0.858505	0.372585	0.218563	1	0.0380167	0.930129	1	-0.514485	0.0753192
ENSG00000029153	ARNTL2	protein_coding	0.322483	0.556605	0.962875	-1.42208	0.0526386	0.999967	0.123283	0.820833	0.999942	-0.303429	0.563812	0.900468	0.0306018	0.948933	0.999902	-0.834762	0.0655715	0.9984	-2.81338	0.0198759	0.631401	-0.335962	0.690066	0.9999	0.00875855	0.995825	0.999998	-0.146227	0.673978	0.999863	-0.390278	0.151012	0.618459	-0.526337	0.409084	0.999201	-2.89861	0.0132393	0.536466	1.12437	0.295785	1	-0.099517	0.947045	1	-0.635811	0.527467
ENSG00000029363	BCLAF1	protein_coding	-0.157529	0.33029	0.906683	0.373302	0.0739622	0.999967	-0.0323221	0.841661	0.999942	0.0710406	0.848945	0.977768	0.233975	0.468912	0.999902	-0.332128	0.30387	0.9984	0.0813214	0.793271	0.999782	0.25062	0.25332	0.987155	0.12497	0.775698	0.999998	0.0129192	0.90481	0.999863	-0.01702	0.928944	0.98906	0.184101	0.178144	0.999201	0.213751	0.589382	0.977382	-0.137184	0.70434	1	0.170268	0.742534	1	0.239128	0.488978
ENSG00000029364	SLC39A9	protein_coding	-0.132025	0.532649	0.95981	-0.212574	0.438237	0.999967	-0.100182	0.635324	0.999942	-0.337936	0.257451	0.744953	-0.143843	0.578823	0.999902	-0.344613	0.182427	0.9984	0.126107	0.737431	0.999782	0.182785	0.491964	0.9999	-0.103465	0.845501	0.999998	-0.137865	0.261171	0.999863	-0.270043	0.0585531	0.487827	0.125197	0.483968	0.999201	0.232866	0.538599	0.965609	0.380536	0.272404	1	0.00966623	0.984404	1	-0.195274	0.554232
ENSG00000029725	RABEP1	protein_coding	-0.0441919	0.669632	0.977112	0.192703	0.149302	0.999967	0.000759198	0.994129	0.999942	-0.412907	0.148196	0.65293	0.0596656	0.809565	0.999902	-0.362785	0.142393	0.9984	-0.20923	0.554767	0.99941	0.0661315	0.791943	0.987155	-0.120544	0.809738	0.999998	0.027818	0.672973	0.999863	-0.222386	0.130345	0.595743	-0.0393166	0.815577	0.999201	-0.190625	0.505881	0.958976	-0.141082	0.590125	1	-0.108554	0.771944	1	-0.358293	0.151919
ENSG00000030066	NUP160	protein_coding	-0.0687823	0.881578	0.997287	-0.487143	0.412056	0.999967	0.618796	0.176691	0.999942	-1.98727	0.000303553	0.145043	0.248377	0.611858	0.999902	-0.780864	0.100681	0.9984	-1.43011	0.0487822	0.778518	0.112429	0.827516	0.9999	-0.0456563	0.9641	0.999998	0.0975206	0.730396	0.999863	-0.731592	0.0279761	0.407662	-0.304435	0.443467	0.999201	-1.38546	0.116471	0.776982	0.584543	0.469483	1	-0.65312	0.567397	1	-1.91072	0.0130685
ENSG00000030110	BAK1	protein_coding	0.230042	0.238506	0.866518	-0.111847	0.658252	0.999967	0.131402	0.500634	0.999942	0.281203	0.500978	0.87509	-0.0583861	0.872032	0.999902	0.0533177	0.88286	0.9984	-0.66768	0.0623184	0.814023	0.258082	0.307953	0.9999	0.127005	0.801572	0.999998	0.113023	0.337042	0.999863	0.0773865	0.707082	0.938547	-0.02433	0.904739	0.999201	-0.923188	0.0407847	0.657739	0.354744	0.389635	1	0.00821344	0.988891	1	0.0616458	0.875458
ENSG00000030419	IKZF2	protein_coding	-0.425734	0.0279833	0.556195	0.202712	0.416396	0.999967	-0.222524	0.248158	0.999942	-0.689358	0.0581029	0.520239	-0.614503	0.0518928	0.845843	-0.406151	0.197612	0.9984	0.2655	0.514577	0.997893	0.071248	0.805065	0.9999	-0.264884	0.644821	0.999998	-0.201279	0.113336	0.999863	-0.560559	0.00164006	0.221546	0.0773581	0.701315	0.999201	0.668457	0.126287	0.789974	-0.145946	0.715054	1	-0.0304445	0.957419	1	-0.249974	0.51213
ENSG00000031003	FAM13B	protein_coding	-0.343168	0.0551841	0.655139	0.418121	0.0704491	0.999967	0.0352157	0.843737	0.999942	-0.371144	0.289407	0.765127	-0.0188344	0.950537	0.999902	-0.389536	0.199216	0.9984	-0.191829	0.649957	0.999782	0.166549	0.577563	0.9999	0.0413185	0.944855	0.999998	-0.0215928	0.86587	0.999863	-0.249229	0.152729	0.620717	0.0498383	0.814214	0.999201	0.126667	0.770818	1	-0.265306	0.504223	1	0.0187878	0.973645	1	-0.0164935	0.965329
ENSG00000031698	SARS	protein_coding	0.355886	0.0639533	0.681622	0.0706219	0.776121	0.999967	0.113104	0.5558	0.999942	-0.321071	0.3596	0.80901	0.109424	0.718628	0.999902	0.0721284	0.812134	0.9984	-0.225487	0.470908	0.995275	0.292661	0.185602	0.987155	-0.0500566	0.909809	0.999998	0.195222	0.0914895	0.999863	-0.0214635	0.902427	0.986286	0.095216	0.541209	0.999201	-0.606327	0.109535	0.768868	0.207648	0.548541	1	-0.150219	0.761839	1	-0.666193	0.0438907
ENSG00000032219	ARID4A	protein_coding	-0.370247	0.112407	0.771246	0.504136	0.0941733	0.999967	-0.153409	0.51079	0.999942	1.05725	0.0618011	0.526916	0.196893	0.687949	0.999902	-0.0369257	0.939957	0.9984	0.75743	0.0485709	0.778139	-0.0938998	0.729474	0.987155	-0.267488	0.622399	0.999998	-0.0856585	0.584926	0.999863	0.343019	0.249477	0.71796	0.12107	0.57546	0.999201	1.1027	0.0987451	0.757188	-0.61231	0.31527	1	-0.101089	0.90798	1	1.43716	0.0136899
ENSG00000032444	PNPLA6	protein_coding	0.118556	0.55863	0.962875	0.0076181	0.976801	0.999967	0.0897991	0.657787	0.999942	0.281699	0.34615	0.80193	0.399632	0.12281	0.983464	0.266292	0.303743	0.9984	-0.134108	0.661349	0.999782	0.00624856	0.97698	0.994139	0.097189	0.822428	0.999998	0.0816489	0.488151	0.999863	0.318604	0.0244896	0.395324	-0.0209069	0.874296	0.999201	-0.277725	0.4275	0.938387	-0.0156792	0.960902	1	0.0203525	0.964583	1	0.173772	0.569599
ENSG00000032742	IFT88	protein_coding	0.253944	0.120984	0.781381	0.301003	0.157802	0.999967	0.047161	0.772093	0.999942	-0.00555014	0.986226	0.997904	0.170046	0.542217	0.999902	-0.0363669	0.89604	0.9984	0.118602	0.759068	0.999782	-0.0702857	0.797261	0.9999	-0.0591764	0.913601	0.999998	0.183726	0.0630544	0.999863	0.0456637	0.76646	0.95729	-0.0142445	0.936361	0.999201	-0.161201	0.654059	0.98737	-0.387415	0.2405	1	-0.0936152	0.841687	1	-0.249876	0.425313
ENSG00000033011	ALG1	protein_coding	0.159808	0.387988	0.922271	-0.0627205	0.793668	0.999967	-0.368788	0.0451326	0.999942	0.175048	0.550854	0.894635	-0.171913	0.500812	0.999902	0.0922209	0.716885	0.9984	0.0390093	0.915082	0.999782	-0.121952	0.638222	0.9999	-0.244191	0.637098	0.999998	-0.0967681	0.434606	0.999863	0.0195923	0.890817	0.983973	-0.0940903	0.566714	0.999201	-0.146104	0.648812	0.986516	-0.0732337	0.803928	1	0.137572	0.742905	1	0.0258189	0.926524
ENSG00000033030	ZCCHC8	protein_coding	-0.321398	0.0119225	0.464575	0.0119016	0.942593	0.999967	-0.132864	0.296478	0.999942	-0.0819878	0.809117	0.968936	0.0699913	0.811884	0.999902	-0.253566	0.388442	0.9984	0.249574	0.463275	0.995275	-0.0412484	0.864041	0.9999	-0.292827	0.542546	0.999998	-0.171926	0.037589	0.999863	-0.0903219	0.587173	0.898806	0.00590171	0.97115	0.999201	0.545821	0.117179	0.778398	-0.066787	0.833957	1	-0.146637	0.7475	1	0.250004	0.410797
ENSG00000033050	ABCF2	protein_coding	0.48138	0.0190302	0.510724	-0.0129523	0.961243	0.999967	-0.114811	0.573347	0.999942	0.139396	0.609672	0.91905	-0.255499	0.284877	0.999902	0.0999362	0.673069	0.9984	-0.0237638	0.952415	0.999782	-0.162894	0.563936	0.9999	-0.076965	0.891148	0.999998	0.136384	0.325163	0.999863	-0.015586	0.908129	0.986434	-0.11045	0.537168	0.999201	-0.528784	0.11163	0.769678	-0.163753	0.592877	1	0.0502952	0.907541	1	-0.330095	0.254319
ENSG00000033122	LRRC7	protein_coding	0.472068	0.492077	0.950197	-0.669906	0.452514	0.999967	-0.223439	0.714692	0.999942	-1.88907	0.00120085	0.210067	-1.35363	0.0152688	0.596491	-0.047151	0.92415	0.9984	0.15026	0.845416	0.999782	-0.667338	0.206297	0.9999	1.29123	0.213594	0.999998	-0.100383	0.792895	0.999863	-1.02826	0.00296796	0.255413	-0.158524	0.692055	0.999201	-0.22952	0.80469	1	0.149034	0.866469	1	1.53454	0.171255	1	-2.24523	0.00616204
ENSG00000033867	SLC4A7	protein_coding	-0.330297	0.268285	0.878673	0.379545	0.324665	0.999967	-0.332735	0.264795	0.999942	-0.314526	0.459871	0.856335	0.000563159	0.998782	0.999902	-0.360608	0.32801	0.9984	0.417596	0.21778	0.951144	0.0723148	0.762807	0.9999	0.104738	0.826606	0.999998	-0.167647	0.367751	0.999863	-0.22184	0.294881	0.750954	0.174475	0.276498	0.999201	0.723235	0.201039	0.845924	-0.321394	0.533775	1	0.450458	0.542671	1	0.0267479	0.956776
ENSG00000034053	APBA2	protein_coding	0.292772	0.540036	0.96039	0.774696	0.209019	0.999967	0.274598	0.566104	0.999942	-1.4696	0.0215325	0.405165	0.254622	0.643742	0.999902	0.334901	0.54332	0.9984	-1.23526	0.0493512	0.779506	0.127542	0.775277	0.9999	0.344565	0.691916	0.999998	0.397088	0.158597	0.999863	-0.13434	0.702114	0.936613	-0.219605	0.517115	0.999201	-1.55867	0.0771998	0.724566	-0.657279	0.413829	1	0.0838016	0.941479	1	-1.7481	0.0230256
ENSG00000034152	MAP2K3	protein_coding	-0.0004174	0.998523	0.999853	-0.02072	0.943268	0.999967	0.463989	0.0396243	0.999942	0.475182	0.105841	0.602336	0.241754	0.342102	0.999902	0.461462	0.0697515	0.9984	0.180659	0.590918	0.999782	0.19566	0.410574	0.987155	0.153179	0.747459	0.999998	0.173065	0.223292	0.999863	0.386386	0.00626772	0.296438	0.185162	0.224478	0.999201	0.156151	0.689412	0.992514	0.202105	0.571179	1	-0.297893	0.560646	1	0.486359	0.153886
ENSG00000034239	EFCAB1	protein_coding	-0.502413	0.886847	0.997287	-2.24011	0.623398	0.9999	0.427222	0.905992	0.999942	2.09013	0.245569	0.735602	0.896046	0.609834	0.999902	1.32939	0.358943	0.9984	3.85513	0.244822	0.959704	1.19557	0.622253	0.9999	0.844658	0.872682	0.9999	-0.43241	0.821735	0.999863	1.39619	0.110899	0.57004	1.88588	0.258299	0.999201	4.48011	0.352505	0.913157	3.40878	0.445203	1	0.405151	0.952414	ND	2.6791	0.525043
ENSG00000034510	TMSB10	protein_coding	0.310373	0.0149768	0.486594	-0.122669	0.456469	0.999967	-0.0462749	0.716819	0.999942	0.587072	0.146672	0.651147	0.0891647	0.79908	0.999902	0.595702	0.0890236	0.9984	0.0831971	0.833734	0.999782	-0.220774	0.430839	0.987155	-0.00336992	0.995203	0.999998	0.0736101	0.419066	0.999863	0.40923	0.0468124	0.460255	-0.107094	0.587159	0.999201	-0.252238	0.572194	0.973057	-0.11244	0.782703	1	0.0559016	0.923838	1	0.287678	0.460517
ENSG00000034533	ASTE1	protein_coding	-0.0290824	0.905586	0.997287	0.0904474	0.777253	0.999967	-0.00903586	0.970384	0.999942	-0.595962	0.135734	0.642072	-0.119379	0.732061	0.999902	-0.477088	0.168128	0.9984	-0.0974682	0.849553	0.999782	-0.0681908	0.851402	0.9999	-0.157074	0.828264	0.999998	0.00606608	0.965835	0.999863	-0.378677	0.0578473	0.485341	-0.0906553	0.722009	0.999201	-0.092261	0.864187	1	-0.174153	0.725406	1	-0.135515	0.847025	1	-0.554827	0.238132
ENSG00000034693	PEX3	protein_coding	0.011026	0.959154	0.999485	0.0667907	0.806498	0.999967	-0.182261	0.383686	0.999942	-0.279089	0.493078	0.87121	-0.602512	0.0908106	0.949572	-0.581461	0.0994125	0.9984	0.450886	0.328576	0.977809	0.00795442	0.980586	0.9999	0.0680033	0.916514	0.999998	-0.0527303	0.670406	0.999863	-0.504189	0.0114744	0.335333	0.13634	0.547721	0.999201	0.40541	0.401358	0.925788	-0.0764436	0.86236	1	0.267264	0.668596	1	-0.286584	0.496227
ENSG00000034713	GABARAPL2	protein_coding	-0.0973824	0.678057	0.979078	0.262386	0.386315	0.999967	0.476428	0.0422423	0.999942	0.622653	0.0292511	0.442981	-0.281406	0.255493	0.999902	0.392537	0.112457	0.9984	-0.134288	0.703621	0.999782	0.0351163	0.888122	0.987155	0.0833888	0.867367	0.999998	0.205256	0.168275	0.999863	0.214377	0.208476	0.677305	-0.00680314	0.967281	0.999201	-0.0619243	0.876609	1	-0.241476	0.507238	1	-0.380031	0.466824	1	0.73065	0.0358152
ENSG00000035115	SH3YL1	protein_coding	-0.20364	0.27276	0.880068	-0.109134	0.64852	0.999967	-0.192508	0.29632	0.999942	-0.337004	0.366685	0.813658	-0.533793	0.100531	0.966118	-0.0680948	0.833209	0.9984	0.185792	0.629493	0.999782	-0.133914	0.622797	0.9999	0.344682	0.526182	0.999998	-0.176706	0.0979512	0.999863	-0.303364	0.103947	0.558767	0.0256668	0.893106	0.999201	0.36767	0.383498	0.921156	-0.0386184	0.920194	1	0.550582	0.317489	1	-0.119352	0.745713
ENSG00000035403	VCL	protein_coding	-0.664862	0.0371178	0.593887	0.325836	0.428737	0.999967	0.252361	0.428749	0.999942	0.584555	0.100396	0.598589	-0.477867	0.120986	0.982447	0.153005	0.619517	0.9984	-0.287542	0.487599	0.996053	-0.368483	0.20853	0.987155	0.718233	0.220245	0.999998	-0.0824401	0.69545	0.999863	0.0362344	0.857787	0.977343	-0.188796	0.406587	0.999201	0.352789	0.537699	0.965609	-0.708581	0.175154	1	0.478674	0.523041	1	1.26098	0.0116181
ENSG00000035499	DEPDC1B	protein_coding	0.540942	0.339993	0.909707	-0.258453	0.71457	0.999967	-0.176825	0.740291	0.999942	-0.231589	0.774977	0.962145	0.758164	0.278324	0.999902	-0.291713	0.675052	0.9984	1.04982	0.192681	0.937394	0.492244	0.384973	0.9999	0.833313	0.452277	0.999998	0.057309	0.859532	0.999863	0.0743234	0.855955	0.97699	0.709865	0.0599125	0.999201	0.4654	0.6702	0.989333	0.72928	0.461659	1	1.02334	0.459722	1	-0.78047	0.413346
ENSG00000035664	DAPK2	protein_coding	-0.00988895	0.982108	0.999485	0.312926	0.583739	0.999967	0.42878	0.332788	0.999942	1.11102	0.0228022	0.410818	0.617415	0.145044	0.999902	0.592766	0.160944	0.9984	0.717917	0.0708947	0.829767	0.640723	0.0223035	0.9999	0.207804	0.711342	0.999998	0.255193	0.329443	0.999863	0.728509	0.00306639	0.257355	0.601113	0.00204793	0.38714	0.702077	0.366337	0.91644	0.308045	0.664341	1	-0.208227	0.838006	1	1.13031	0.0950293
ENSG00000035720	STAP1	protein_coding	-0.309515	0.340658	0.909993	-0.480253	0.249777	0.999967	-0.302549	0.348483	0.999942	-0.217552	0.528945	0.885867	-0.269763	0.370407	0.999902	-0.0503273	0.866399	0.9984	-0.167533	0.692746	0.999782	-0.387553	0.19862	0.9999	-0.477838	0.425047	0.999998	-0.342817	0.0687918	0.999863	-0.173461	0.296843	0.751857	-0.340052	0.100624	0.999201	0.112228	0.837003	1	0.0760382	0.878865	1	-0.16323	0.818631	1	0.0977102	0.837632
ENSG00000036448	MYOM2	protein_coding	0.620427	0.306981	0.898452	1.07169	0.136303	0.999967	-0.597899	0.258759	0.999942	-0.377772	0.66984	0.935986	-0.45374	0.561415	0.999902	0.408665	0.590521	0.9984	-1.82698	0.0602845	0.809356	0.924155	0.154624	0.9999	-0.172152	0.887199	0.999998	0.23568	0.516053	0.999863	-0.162555	0.712797	0.939911	-0.0347142	0.946873	0.999201	-2.53828	0.0486624	0.676258	-0.147091	0.894786	1	0.447755	0.764745	1	-1.00975	0.351455
ENSG00000036530	CYP46A1	protein_coding	0.527074	0.330681	0.906756	-1.82859	0.00981446	0.853153	0.180448	0.731103	0.999942	0.0718676	0.890986	0.986153	0.210167	0.650672	0.999902	-0.622302	0.173567	0.9984	0.00565822	0.994851	0.999782	0.371065	0.558223	0.9999	0.192642	0.87538	0.999998	-0.108306	0.771726	0.999863	-0.141775	0.594021	0.902213	0.217347	0.614842	0.999201	-0.53159	0.553927	0.96991	2.15667	0.0108463	0.71669	0.0243073	0.983148	1	-0.421788	0.592446
ENSG00000036549	ZZZ3	protein_coding	-0.144469	0.443895	0.938253	-0.0636078	0.793016	0.999967	-0.216181	0.24777	0.999942	-0.757491	0.0346009	0.458077	-0.419471	0.17845	0.999902	-0.438535	0.157894	0.9984	-0.214856	0.633581	0.999782	0.132891	0.676904	0.9999	0.0509864	0.936102	0.999998	-0.153068	0.160701	0.999863	-0.517813	0.00336944	0.264145	0.0261094	0.90837	0.999201	-0.0916671	0.839447	1	0.181629	0.660228	1	0.281149	0.633642	1	-0.598429	0.129402
ENSG00000036565	SLC18A1	protein_coding	-0.392438	0.465555	0.944539	1.2268	0.10489	0.999967	0.541194	0.288203	0.999942	0.132852	0.835865	0.974505	0.759709	0.166487	0.999902	-0.225773	0.689302	0.9984	-0.559989	0.471766	0.995275	0.116882	0.836832	0.9999	0.124335	0.908107	0.999998	0.341639	0.310131	0.999863	0.244621	0.45087	0.841086	-0.0826939	0.825192	0.999201	-0.191013	0.830176	1	-1.08039	0.222927	1	-0.405057	0.718261	1	0.539865	0.491068
ENSG00000036828	CASR	protein_coding	-0.210295	0.90281	0.997287	3.41044	0.0914064	0.999967	-0.614127	0.717333	0.999942	ND	ND	ND	ND	ND	ND	ND	ND	ND	4.38811	0.070029	0.828366	-1.02531	0.47842	0.9999	-0.155269	0.95519	0.999998	0.259486	0.797368	0.999863	-0.588504	0.668101	0.926724	0.107729	0.923778	0.999201	4.5017	0.166736	0.820982	-4.53887	0.0880744	1	0.471311	0.899741	ND	1.51141	0.56666
ENSG00000037042	TUBG2	protein_coding	-0.229155	0.441258	0.938253	-0.0656229	0.864209	0.999967	0.167693	0.568269	0.999942	-0.754835	0.0301333	0.445259	-0.39561	0.199317	0.999902	0.175177	0.560634	0.9984	-0.582153	0.184049	0.934444	0.0361365	0.908236	0.9999	0.241002	0.696353	0.999998	-0.0319537	0.855716	0.999863	-0.284784	0.141883	0.607855	-0.114087	0.607883	0.999201	-0.382327	0.428022	0.938387	0.0857169	0.847379	1	0.0863951	0.890241	1	-0.518858	0.220518
ENSG00000037241	RPL26L1	protein_coding	0.195166	0.275493	0.881308	-0.11992	0.60905	0.999967	0.0680044	0.70342	0.999942	0.761787	0.0154599	0.379914	0.203162	0.45648	0.999902	0.137184	0.614256	0.9984	0.221503	0.583881	0.999782	-0.323429	0.258345	0.9999	0.451287	0.430961	0.999998	0.0751965	0.486964	0.999863	0.327992	0.0464409	0.459171	-0.0579774	0.778716	0.999201	-0.000124525	0.999709	1	-0.216874	0.490571	1	0.39641	0.375934	1	0.576644	0.0519708
ENSG00000037280	FLT4	protein_coding	-0.352195	0.199957	0.84104	-0.175356	0.626739	0.999967	0.220984	0.419251	0.999942	-1.10678	0.00295395	0.241051	0.0372779	0.909183	0.999902	0.289527	0.366101	0.9984	0.734884	0.190941	0.937141	-0.255046	0.521227	0.9999	-0.618937	0.433541	0.999998	-0.0855598	0.61689	0.999863	-0.17388	0.449409	0.840038	-0.0527466	0.861498	0.999201	1.05458	0.0561126	0.691535	-0.0890094	0.861055	1	-0.826686	0.24939	1	-0.742751	0.122942
ENSG00000037474	NSUN2	protein_coding	-0.0818342	0.615312	0.971332	-0.252736	0.230307	0.999967	-0.0572055	0.724825	0.999942	-0.45417	0.0887855	0.577576	-0.0648806	0.779303	0.999902	-0.197606	0.392588	0.9984	-0.0505294	0.879809	0.999782	0.0453173	0.848045	0.9999	0.606274	0.198931	0.999998	-0.111259	0.245859	0.999863	-0.219031	0.0961095	0.548989	0.0982623	0.550822	0.999201	0.00608455	0.983212	1	0.283547	0.284099	1	0.676451	0.0731822	1	-0.36156	0.151801
ENSG00000037637	FBXO42	protein_coding	0.173414	0.169419	0.81973	0.182553	0.26518	0.999967	0.00517521	0.967237	0.999942	-0.169793	0.532905	0.887713	0.131673	0.577157	0.999902	-0.122114	0.604601	0.9984	0.00527936	0.987168	0.999782	0.282463	0.224411	0.9999	0.0548653	0.905878	0.999998	0.110369	0.14875	0.999863	-0.0434847	0.74151	0.949715	0.169935	0.251147	0.999201	-0.193268	0.455891	0.946159	0.0847128	0.72167	1	0.0626603	0.853324	1	-0.332515	0.141216
ENSG00000037749	MFAP3	protein_coding	-0.0155824	0.9514	0.999485	0.130629	0.692209	0.999967	-0.174788	0.491792	0.999942	-0.678311	0.184206	0.686735	-0.860011	0.0529589	0.852667	-0.679766	0.124534	0.9984	-0.357647	0.436676	0.991741	0.165691	0.610474	0.9999	0.00510248	0.993718	0.999998	-0.0442953	0.768629	0.999863	-0.742659	0.0033526	0.264145	-0.00508825	0.982709	0.999201	-0.363855	0.560315	0.970199	0.0235512	0.967095	1	0.19298	0.812931	1	-0.649026	0.233618
ENSG00000037897	METTL1	protein_coding	0.498449	0.18752	0.835339	-0.183378	0.705875	0.999967	-0.0153401	0.967246	0.999942	-0.244534	0.600569	0.916102	0.216907	0.601761	0.999902	0.109909	0.785649	0.9984	-0.484496	0.422616	0.991741	0.485235	0.260939	0.9999	0.0200025	0.9813	0.999998	0.137335	0.54765	0.999863	0.0476811	0.835129	0.971511	0.131621	0.665285	0.999201	-1.00494	0.107282	0.768266	0.649625	0.259095	1	0.0502932	0.950553	1	-0.728794	0.182003
ENSG00000038002	AGA	protein_coding	-0.163635	0.422592	0.93151	0.297503	0.259815	0.999967	-0.140117	0.490404	0.999942	-0.16896	0.729885	0.951025	-0.438808	0.302032	0.999902	-0.0860389	0.839144	0.9984	0.407064	0.260227	0.960706	-0.124683	0.625764	0.9999	-0.680954	0.181224	0.999998	-0.0478972	0.706557	0.999863	-0.224359	0.355728	0.793635	-0.0531137	0.784955	0.999201	0.547831	0.299684	0.893657	-0.439084	0.363242	1	-0.526776	0.44496	1	0.00796898	0.986193
ENSG00000038210	PI4K2B	protein_coding	-0.451171	0.131661	0.794002	-0.572817	0.137492	0.999967	-0.157386	0.597491	0.999942	-0.544412	0.201492	0.705027	-0.363881	0.32544	0.999902	-0.495842	0.179198	0.9984	0.372836	0.468412	0.995275	0.00662984	0.985457	0.9999	0.119893	0.868798	0.999998	-0.359693	0.0427817	0.999863	-0.462477	0.0268928	0.404704	0.11986	0.650455	0.999201	0.800998	0.199535	0.84513	0.568195	0.319043	1	0.290388	0.721754	1	-0.081007	0.881781
ENSG00000038219	BOD1L1	protein_coding	-0.385176	0.141027	0.802856	0.419211	0.214689	0.999967	-0.11407	0.662921	0.999942	1.10778	0.0645613	0.5349	0.194853	0.707367	0.999902	-0.0934215	0.857167	0.9984	0.751976	0.0620494	0.811865	0.0489979	0.863478	0.987155	-0.00985148	0.986209	0.999998	-0.0904535	0.589253	0.999863	0.32815	0.298953	0.753971	0.240819	0.265119	0.999201	1.1122	0.124186	0.787818	-0.384454	0.56046	1	0.117201	0.901525	1	1.50199	0.0173721
ENSG00000038358	EDC4	protein_coding	0.637669	0.100262	0.750742	-0.329348	0.512227	0.999967	0.507056	0.190009	0.999942	-1.89729	0.00339378	0.243275	-0.124786	0.824232	0.999902	-0.261511	0.640639	0.9984	-1.21403	0.0290749	0.698323	0.685979	0.0813097	0.9999	0.285535	0.715935	0.999998	0.370403	0.121187	0.999863	-0.595192	0.092515	0.542916	0.114417	0.737541	0.999201	-1.87856	0.0337477	0.629736	1.00935	0.212398	1	-0.209936	0.855951	1	-2.53016	0.00106022
ENSG00000038382	TRIO	protein_coding	-0.317692	0.0750319	0.713785	-0.280796	0.221421	0.999967	0.143891	0.417431	0.999942	-0.478777	0.166836	0.671715	-0.0545464	0.855934	0.999902	-0.474435	0.113817	0.9984	-0.226577	0.596273	0.999782	-0.0267549	0.929676	0.9999	-0.179775	0.766166	0.999998	-0.129439	0.270837	0.999863	-0.321586	0.0652116	0.498532	-0.10213	0.630326	0.999201	0.0675378	0.873934	1	0.240691	0.536355	1	-0.31069	0.576502	1	-0.148339	0.689899
ENSG00000038427	VCAN	protein_coding	-0.0105528	0.971376	0.999485	-0.107357	0.777361	0.999967	-0.168426	0.566824	0.999942	0.140458	0.79259	0.964897	0.0504947	0.913082	0.999902	-0.393273	0.395252	0.9984	1.1534	0.0131367	0.538148	-0.123517	0.707216	0.987155	0.0217319	0.97364	0.999998	-0.0944922	0.582871	0.999863	-0.0618366	0.818937	0.968704	0.216693	0.423257	0.999201	1.13823	0.24959	0.87271	-0.0304034	0.973125	1	0.203088	0.875322	1	0.160828	0.852149
ENSG00000039068	CDH1	protein_coding	-0.721189	0.271369	0.879991	-2.11784	0.0182595	0.90792	0.342381	0.594092	0.999942	0.0665884	0.918286	0.991305	-0.752292	0.207021	0.999902	0.0202606	0.971223	0.9984	0.329847	0.69389	0.999782	-0.297874	0.613053	0.9999	1.4066	0.228975	0.999998	-0.570979	0.18265	0.999863	-0.194959	0.539671	0.882095	0.118304	0.774884	0.999201	1.08041	0.276391	0.8842	1.70351	0.0714996	1	1.07134	0.400885	1	0.851552	0.3191
ENSG00000039123	SKIV2L2	protein_coding	0.136439	0.410913	0.929308	0.119486	0.576458	0.999967	-0.0278417	0.866351	0.999942	-0.519105	0.167384	0.672697	-0.0950845	0.770596	0.999902	-0.438472	0.178107	0.9984	-0.00645403	0.988199	0.999782	0.20386	0.508895	0.9999	0.0602319	0.922162	0.999998	0.0688662	0.480647	0.999863	-0.336545	0.0731438	0.512127	0.122615	0.573389	0.999201	-0.166318	0.710509	0.99756	0.0697609	0.864617	1	0.100938	0.863174	1	-0.643318	0.0998733
ENSG00000039139	DNAH5	protein_coding	ND	ND	ND	ND	ND	ND	ND	ND	ND	ND	ND	ND	ND	ND	ND	ND	ND	ND	6.87793	0.0150645	0.571131	-0.431791	0.817686	0.9999	5.28731	0.192136	0.999998	#N/A	#N/A	#N/A	ND	ND	ND	3.18061	0.0411984	0.999201	6.33753	0.64067	0.985657	1.24574	0.919826	ND	2.75318	0.876823	ND	-1.0959	0.926498
ENSG00000039600	SOX30	protein_coding	-0.335065	0.870551	0.997287	-3.0494	0.259276	0.999967	2.12706	0.278588	0.999942	-3.4457	0.0639178	0.533406	3.48572	0.0315043	0.768429	-1.21321	0.423345	0.9984	0.381032	0.822877	0.999782	0.382052	0.764321	0.9999	-1.15528	0.656254	0.999998	-0.0261496	0.983033	0.999863	-0.598239	0.547106	0.886153	0.136977	0.866015	0.999201	0.679006	0.793796	1	3.67051	0.151357	1	-3.09279	0.368435	ND	-3.14255	0.197158
ENSG00000039650	PNKP	protein_coding	0.0356737	0.899945	0.997287	0.167454	0.647799	0.999967	0.0185809	0.947785	0.999942	0.359237	0.380801	0.819318	0.478373	0.177719	0.999902	0.224865	0.52644	0.9984	-0.0556236	0.892049	0.999782	0.094109	0.745583	0.9999	0.167775	0.7723	0.999998	0.0601804	0.716389	0.999863	0.350217	0.0822199	0.530455	0.0628057	0.755039	0.999201	-0.11593	0.83846	1	-0.0874939	0.866243	1	0.16216	0.827615	1	0.334195	0.500844
ENSG00000039987	BEST2	protein_coding	-1.01078	0.411405	0.929308	0.531459	0.74645	0.999967	-0.376478	0.739121	0.999942	1.64417	0.0412409	0.477529	-2.03712	0.0115857	0.538903	0.823276	0.231607	0.9984	-0.993456	0.414624	0.988297	0.400944	0.654156	0.9999	-0.740245	0.674575	0.999998	-0.306138	0.660793	0.999863	0.177859	0.725592	0.944112	-0.27087	0.661392	0.999201	-0.0757376	0.963145	1	-0.171125	0.915583	1	-0.412541	0.843422	1	2.64202	0.073398
ENSG00000040275	SPDL1	protein_coding	-0.0608133	0.875267	0.997287	0.404805	0.414919	0.999967	-0.0938198	0.806908	0.999942	-0.579005	0.2343	0.72641	-0.800894	0.0604593	0.88965	-0.224157	0.594798	0.9984	0.0600058	0.873126	0.999782	-0.0144283	0.956874	0.9999	0.135244	0.797722	0.999998	0.0409438	0.857162	0.999863	-0.512208	0.0355464	0.428329	0.0292147	0.860512	0.999201	0.0931871	0.890673	1	-0.434336	0.482566	1	0.241927	0.784018	1	-0.510795	0.388251
ENSG00000040608	RTN4R	protein_coding	-0.0285478	0.952833	0.999485	-0.393551	0.542931	0.999967	-0.417679	0.388467	0.999942	0.184566	0.768701	0.961467	-1.13908	0.0442776	0.820941	0.29221	0.59323	0.9984	-0.0828457	0.92454	0.999782	-0.193369	0.755363	0.9999	-0.309609	0.803404	0.999998	-0.253828	0.374719	0.999863	-0.245625	0.467199	0.848242	-0.189792	0.654078	0.999201	-0.0991983	0.913838	1	0.182289	0.831452	1	0.120452	0.920625	1	0.22314	0.779959
ENSG00000040933	INPP4A	protein_coding	-0.0956093	0.378881	0.919493	0.108625	0.439646	0.999967	-0.021018	0.846323	0.999942	-0.505861	0.0781004	0.558215	-0.0687821	0.78227	0.999902	-0.229942	0.355122	0.9984	-0.0184702	0.955751	0.999782	0.217836	0.354912	0.987155	0.228661	0.626928	0.999998	-0.0199424	0.764451	0.999863	-0.2463	0.0857328	0.534483	0.15197	0.323898	0.999201	0.0517876	0.849176	1	0.0952151	0.702108	1	0.262706	0.460572	1	-0.399493	0.09272
ENSG00000041353	RAB27B	protein_coding	-0.683414	0.0288433	0.557406	0.266614	0.505402	0.999967	0.0424954	0.890914	0.999942	0.332476	0.389764	0.824158	-1.217	0.000297507	0.127743	-0.0822012	0.806181	0.9984	-0.0462919	0.915865	0.999782	-0.534671	0.0853882	0.987155	1.29504	0.0367398	0.999998	-0.184181	0.360297	0.999863	-0.38979	0.109479	0.5681	-0.1435	0.594046	0.999201	0.612482	0.293596	0.891386	-0.815205	0.125328	1	1.26528	0.0967307	1	1.02765	0.043698
ENSG00000041357	PSMA4	protein_coding	-0.00700311	0.965505	0.999485	0.149906	0.473461	0.999967	-0.147817	0.361305	0.999942	0.567089	0.0481329	0.497919	0.17968	0.469737	0.999902	0.0466426	0.851114	0.9984	0.211373	0.491685	0.996221	-0.162328	0.455131	0.987155	-0.270741	0.533363	0.999998	-0.0249972	0.799194	0.999863	0.236391	0.108173	0.565623	-0.0716449	0.622716	0.999201	0.193347	0.521991	0.962321	-0.326578	0.236198	1	-0.109955	0.780891	1	0.584606	0.0264967
ENSG00000041515	MYO16	protein_coding	-0.176179	0.839314	0.997124	-1.47188	0.257458	0.999967	-0.641762	0.47375	0.999942	-1.32631	0.203763	0.706165	-1.71488	0.0711254	0.911479	0.232893	0.789118	0.9984	0.542266	0.750401	0.999782	0.641011	0.512088	0.9999	1.65208	0.390701	0.999998	-0.527197	0.320717	0.999863	-0.716677	0.17372	0.640912	0.815411	0.229449	0.999201	0.716596	0.692313	0.993108	2.10042	0.169089	1	2.29698	0.24872	1	-1.15883	0.388353
ENSG00000041880	PARP3	protein_coding	0.0523713	0.864085	0.997287	-0.802039	0.0429379	0.999967	0.198239	0.511392	0.999942	-0.419147	0.325731	0.790416	-0.117801	0.751311	0.999902	0.233886	0.526494	0.9984	-0.491065	0.247089	0.959704	0.13177	0.662533	0.9999	0.609998	0.307483	0.999998	-0.072713	0.713542	0.999863	-0.0688791	0.750041	0.952763	0.0212815	0.923487	0.999201	-0.567251	0.294331	0.891386	0.915357	0.0663169	1	0.424885	0.545626	1	-0.458284	0.332714
ENSG00000042062	RIPOR3	protein_coding	-0.52613	0.221507	0.854499	0.508489	0.300158	0.999967	0.763666	0.0428804	0.999942	-0.211961	0.698825	0.943264	-0.223836	0.648178	0.999902	1.08285	0.0239727	0.9984	-0.589328	0.398921	0.987212	-0.290838	0.565055	0.9999	1.79581	0.0733762	0.999998	0.287542	0.283733	0.999863	0.244481	0.422049	0.827672	-0.0884569	0.827048	0.999201	-0.130793	0.877399	1	-0.811906	0.285056	1	1.04867	0.333524	1	0.281393	0.707709
ENSG00000042317	SPATA7	protein_coding	0.405015	0.235231	0.864638	-1.18871	0.0141095	0.875294	-0.243776	0.471948	0.999942	-0.155832	0.641181	0.927884	0.241203	0.411529	0.999902	-0.161228	0.578294	0.9984	0.0963237	0.856245	0.999782	0.0846481	0.822436	0.9999	-0.0700339	0.924998	0.999998	-0.19256	0.42648	0.999863	-0.0167705	0.918671	0.986876	0.0646651	0.783013	0.999201	-0.324334	0.517616	0.96047	1.23294	0.0122757	0.730466	0.187168	0.771831	1	-0.539138	0.21326
ENSG00000042445	RETSAT	protein_coding	0.103315	0.659055	0.97493	0.118622	0.695356	0.999967	0.253576	0.276885	0.999942	-0.596143	0.132864	0.638513	-0.21549	0.53186	0.999902	0.108301	0.752556	0.9984	-0.853767	0.026139	0.678717	0.340029	0.210796	0.9999	-0.00985875	0.985443	0.999998	0.165139	0.225454	0.999863	-0.19814	0.332538	0.777663	-0.0506635	0.826985	0.999201	-0.982394	0.0353885	0.63735	0.207081	0.627843	1	-0.25072	0.680375	1	-0.688326	0.0908223
ENSG00000042493	CAPG	protein_coding	0.597705	0.000471019	0.199802	-0.219202	0.321535	0.999967	0.0440577	0.796677	0.999942	0.188614	0.662342	0.933729	0.180422	0.629672	0.999902	0.09975	0.789738	0.9984	0.235644	0.480059	0.995796	-0.122807	0.602645	0.987155	-0.384301	0.415212	0.999998	0.198144	0.129969	0.999863	0.152267	0.472027	0.851031	-0.057541	0.72528	0.999201	-0.387069	0.393103	0.923786	0.0817756	0.8434	1	-0.414878	0.484375	1	-0.39816	0.314022
ENSG00000042753	AP2S1	protein_coding	0.0804909	0.699069	0.984526	-0.147849	0.582959	0.999967	0.212051	0.308561	0.999942	0.75631	0.0354503	0.460835	0.0861766	0.781998	0.999902	0.557736	0.0732867	0.9984	0.0728728	0.841799	0.999782	-0.195714	0.44866	0.987155	-0.0864925	0.867214	0.999998	0.0790165	0.52848	0.999863	0.437841	0.0195551	0.372847	-0.102631	0.557871	0.999201	-0.0325582	0.940155	1	-0.0620971	0.875518	1	-0.285524	0.615597	1	0.686729	0.0697737
ENSG00000042781	USH2A	protein_coding	ND	ND	ND	ND	ND	ND	ND	ND	ND	ND	ND	ND	ND	ND	ND	ND	ND	ND	3.74913	0.212024	0.948373	2.10633	0.299273	0.9999	4.87226	0.241733	0.9999	#N/A	#N/A	#N/A	ND	ND	ND	2.97266	0.0554783	0.999201	4.45305	0.743358	0.999449	2.26075	0.855628	ND	5.54358	0.755106	ND	0	1
ENSG00000042980	ADAM28	protein_coding	-0.171483	0.27893	0.881866	0.114021	0.573823	0.999967	-0.0440457	0.777898	0.999942	-0.747177	0.00751334	0.308023	-0.081895	0.735675	0.999902	-0.206304	0.393744	0.9984	-0.298268	0.461416	0.995275	0.0893466	0.755357	0.9999	-0.549361	0.337103	0.999998	-0.0559737	0.55803	0.999863	-0.30531	0.0441586	0.450887	-0.110402	0.596123	0.999201	-0.154176	0.662991	0.988883	-0.0380852	0.906218	1	-0.491677	0.286466	1	-0.566144	0.0672201
ENSG00000043143	JADE2	protein_coding	0.127102	0.262629	0.877037	-0.0792532	0.589052	0.999967	0.0512763	0.650807	0.999942	-0.327049	0.239351	0.731636	-0.0318355	0.894867	0.999902	0.0323834	0.892981	0.9984	-0.1462	0.652095	0.999782	0.10085	0.660103	0.987155	-0.0189401	0.96704	0.999998	0.0503714	0.465555	0.999863	-0.0894029	0.512472	0.871313	0.0135531	0.926953	0.999201	-0.298823	0.249381	0.87271	0.166013	0.483727	1	-0.0572424	0.866016	1	-0.443748	0.0498741
ENSG00000044574	HSPA5	protein_coding	0.0750541	0.887084	0.997287	0.0777977	0.909244	0.999967	0.153082	0.77212	0.999942	0.318133	0.254726	0.742482	0.37736	0.118835	0.979001	0.113292	0.63952	0.9984	0.655446	0.0415831	0.752208	0.415996	0.0673066	0.987155	0.0904851	0.842275	0.999998	0.107301	0.628709	0.999863	0.265079	0.0489524	0.463888	0.437717	0.00456343	0.576043	0.556772	0.333503	0.906451	0.32382	0.537863	1	-0.0498454	0.947273	1	0.255182	0.611552
ENSG00000046604	DSG2	protein_coding	-2.22723	0.00651142	0.411335	-1.94041	0.0943139	0.999967	0.0206364	0.980791	0.999942	-0.318367	0.64996	0.929601	-0.132583	0.843175	0.999902	-1.00669	0.110597	0.9984	1.25612	0.273578	0.961364	0.189742	0.813106	0.9999	0.0588441	0.97018	0.999998	-1.34321	0.0133599	0.999863	-0.511371	0.155068	0.62294	0.462865	0.388266	0.999201	3.43373	0.00665876	0.470349	2.01146	0.0983819	1	-0.0316527	0.984486	1	1.89819	0.0783605
ENSG00000046647	GEMIN8	protein_coding	-0.298596	0.124488	0.787603	-0.460965	0.0687194	0.999967	-0.228447	0.236081	0.999942	-0.205128	0.513614	0.88	0.0538257	0.844353	0.999902	0.20018	0.461642	0.9984	-0.0999679	0.785957	0.999782	-0.0166238	0.949308	0.9999	0.147037	0.776714	0.999998	-0.307808	0.00702042	0.999863	0.0347463	0.821536	0.969049	-0.0165334	0.918026	0.999201	0.173596	0.617397	0.983105	0.430146	0.180086	1	0.388229	0.389746	1	0.105081	0.729428
ENSG00000046889	PREX2	protein_coding	-2.82967	0.300185	0.894828	-4.42921	0.201591	0.999967	-0.922028	0.726442	0.999942	-2.69044	0.34818	0.802423	0.313406	0.904442	0.9999	1.57808	0.525582	0.9984	0.669426	0.703833	0.999782	-1.34242	0.297873	0.9999	-0.640709	0.79005	0.999998	-2.43235	0.111873	0.999863	ND	ND	ND	-0.589587	0.500807	0.999201	3.46012	0.281561	0.888486	3.34013	0.267492	ND	0.300331	0.940332	ND	0.266746	0.927955
ENSG00000047056	WDR37	protein_coding	-0.119801	0.484291	0.948716	-0.193249	0.38335	0.999967	0.157557	0.356339	0.999942	-0.84061	0.00529267	0.280697	0.0798334	0.760038	0.999902	-0.225663	0.38725	0.9984	-0.00488503	0.988618	0.999782	0.0623882	0.797096	0.9999	-0.158712	0.742831	0.999998	-0.0297089	0.78027	0.999863	-0.279185	0.107353	0.564273	0.0109684	0.943978	0.999201	0.0899343	0.785477	1	0.24189	0.424365	1	-0.303429	0.482071	1	-0.709241	0.0139829
ENSG00000047188	YTHDC2	protein_coding	-0.365768	0.0103517	0.447584	0.262704	0.151133	0.999967	-0.181056	0.200094	0.999942	-0.46488	0.186399	0.688375	-0.188812	0.535815	0.999902	-0.441406	0.147496	0.9984	0.246445	0.548934	0.99941	-0.0745025	0.797916	0.9999	-0.0315314	0.956714	0.999998	-0.149703	0.154745	0.999863	-0.354669	0.0395258	0.437524	0.0198681	0.922657	0.999201	0.588992	0.151445	0.810049	-0.350791	0.349456	1	0.163746	0.760117	1	-0.0859324	0.81053
ENSG00000047249	ATP6V1H	protein_coding	0.0802766	0.613932	0.971252	-0.172637	0.403386	0.999967	-0.0602566	0.704865	0.999942	0.210944	0.358402	0.808405	0.115722	0.561568	0.999902	-0.072725	0.714542	0.9984	0.311721	0.318838	0.976142	0.120773	0.584578	0.9999	0.0548043	0.9012	0.999998	-0.0321583	0.73634	0.999863	0.073011	0.502495	0.867124	0.165621	0.211042	0.999201	0.20559	0.377145	0.919333	0.277628	0.193364	1	0.127458	0.674638	1	0.140478	0.487626
ENSG00000047346	FAM214A	protein_coding	-0.472935	0.00820945	0.429054	0.275906	0.232114	0.999967	0.074489	0.676081	0.999942	-0.264231	0.391079	0.824874	-0.099558	0.709351	0.999902	-0.159336	0.550441	0.9984	0.144487	0.716592	0.999782	0.258148	0.359101	0.9999	0.214585	0.702716	0.999998	-0.0870793	0.505004	0.999863	-0.165893	0.257831	0.725668	0.219772	0.254354	0.999201	0.593918	0.125402	0.788836	-0.031076	0.93006	1	0.153033	0.762464	1	0.221419	0.512581
ENSG00000047365	ARAP2	protein_coding	-0.201293	0.183421	0.830823	0.231283	0.235594	0.999967	-0.159731	0.288845	0.999942	-0.548917	0.132483	0.637633	-0.0935853	0.767307	0.999902	-0.411346	0.193071	0.9984	-0.0681345	0.857569	0.999782	0.252609	0.347125	0.9999	-0.00757496	0.988732	0.999998	-0.0853354	0.389759	0.999863	-0.330442	0.0705452	0.50677	0.125806	0.499263	0.999201	0.109064	0.786565	1	0.00695369	0.984923	1	0.16565	0.753027	1	-0.335811	0.339428
ENSG00000047410	TPR	protein_coding	-0.0867071	0.537473	0.96039	0.488462	0.00715342	0.846354	0.0658598	0.639468	0.999942	-0.00906266	0.980017	0.997031	0.248336	0.428104	0.999902	-0.253042	0.419356	0.9984	-0.108798	0.750669	0.999782	0.419837	0.0829083	0.987155	0.226052	0.640465	0.999998	0.103653	0.305502	0.999863	-0.00656063	0.971382	0.997001	0.239853	0.165185	0.999201	-0.0471226	0.902609	1	-0.0832902	0.812734	1	0.173135	0.731202	1	0.0883043	0.792724
ENSG00000047457	CP	protein_coding	-0.697506	0.586283	0.967377	-5.71912	0.00198502	0.63548	-1.43415	0.20328	0.999942	1.142	0.36623	0.813262	-0.503255	0.652519	0.999902	0.338686	0.752979	0.9984	-1.93405	0.359395	0.978463	-0.668925	0.639612	0.9999	0.134234	0.959782	0.999998	-1.92408	0.0158861	0.999863	0.347247	0.571871	0.893043	-0.822608	0.375287	0.999201	-0.998314	0.636709	0.985657	4.9254	0.0181596	0.826567	1.54177	0.518895	1	1.88584	0.268386
ENSG00000047579	DTNBP1	protein_coding	0.0340485	0.797154	0.995892	-0.0388784	0.821411	0.999967	0.0407144	0.75859	0.999942	0.274053	0.322531	0.788557	0.0886595	0.71188	0.999902	0.30948	0.19636	0.9984	0.272889	0.440426	0.991741	0.0455644	0.855566	0.9999	-0.140516	0.779069	0.999998	0.0200134	0.793078	0.999863	0.219461	0.094439	0.54558	0.0828783	0.614474	0.999201	0.21267	0.44704	0.943166	0.0695697	0.786312	1	-0.16824	0.646613	1	0.250686	0.30479
ENSG00000047597	XK	protein_coding	-1.10488	0.00485143	0.391534	0.248258	0.6192	0.999967	0.130715	0.735282	0.999942	0.290201	0.543441	0.89124	-1.64592	9.23909e-05	0.0918596	0.17454	0.673477	0.9984	0.178294	0.719098	0.999782	-0.504763	0.152	0.9999	0.902235	0.198587	0.999998	-0.297022	0.252056	0.999863	-0.413721	0.178262	0.646248	-0.104135	0.71138	0.999201	1.2599	0.088688	0.742975	-0.767984	0.254802	1	0.784408	0.416532	1	1.40729	0.029619
ENSG00000047617	ANO2	protein_coding	-0.433312	0.639436	0.973391	-0.790115	0.449573	0.999967	-1.02097	0.19812	0.999942	1.91816	0.0512511	0.507038	-0.802942	0.36053	0.999902	1.32759	0.127632	0.9984	-0.135061	0.880241	0.999782	-0.993646	0.139293	0.9999	3.0671	0.0177193	0.935627	-0.741289	0.1228	0.999863	0.627932	0.237759	0.706723	-0.201361	0.717051	0.999201	0.299651	0.837914	1	-0.201288	0.878262	1	4.08199	0.0260299	1	2.36957	0.0702297
ENSG00000047621	C12orf4	protein_coding	-0.032542	0.893089	0.997287	0.280549	0.367105	0.999967	-0.148134	0.536602	0.999942	-0.387994	0.34356	0.798792	-0.251479	0.480392	0.999902	-0.36693	0.300931	0.9984	0.41979	0.327205	0.97725	-0.101305	0.738562	0.9999	-0.098564	0.870253	0.999998	-0.00369604	0.97964	0.999863	-0.330273	0.0977539	0.550607	0.0474089	0.825677	0.999201	0.431536	0.391796	0.923786	-0.396501	0.389217	1	0.063095	0.923364	1	-0.340134	0.439109
ENSG00000047634	SCML1	protein_coding	-0.371935	0.220093	0.854499	-0.57924	0.141543	0.999967	-0.409839	0.172451	0.999942	-0.779877	0.0412522	0.477529	-0.54126	0.105003	0.966502	-0.506839	0.125761	0.9984	0.162524	0.706738	0.999782	-0.153907	0.615274	0.9999	0.837	0.16865	0.999998	-0.428329	0.0143401	0.999863	-0.593945	0.00150746	0.221546	0.0779719	0.734318	0.999201	0.50968	0.358364	0.913613	0.409143	0.422972	1	1.25958	0.0810295	1	-0.397183	0.412225
ENSG00000047648	ARHGAP6	protein_coding	-0.896115	0.0248477	0.540888	0.757714	0.137748	0.999967	0.228879	0.561999	0.999942	0.898331	0.0129659	0.361616	-1.01618	0.00132426	0.251776	0.144598	0.644847	0.9984	-0.021598	0.962882	0.999782	-0.447728	0.175102	0.9999	1.74006	0.00826388	0.703021	-0.0505927	0.850417	0.999863	-0.0791636	0.75528	0.953716	-0.0190499	0.948554	0.999201	0.850151	0.207137	0.850901	-1.21938	0.0473525	1	1.52352	0.0835959	1	1.80716	0.00216916
ENSG00000047849	MAP4	protein_coding	0.0917276	0.564536	0.964229	-0.0448171	0.827283	0.999967	0.120435	0.448468	0.999942	-0.437555	0.0704019	0.542367	-0.111241	0.596132	0.999902	-0.0760125	0.716616	0.9984	-0.326003	0.328163	0.977402	0.100937	0.668884	0.9999	0.00613445	0.989614	0.999998	0.0713427	0.444007	0.999863	-0.18734	0.117516	0.581147	-0.0355443	0.825109	0.999201	-0.442605	0.0984762	0.757188	0.131486	0.591342	1	-0.101336	0.772246	1	-0.51823	0.0266589
ENSG00000048052	HDAC9	protein_coding	0.0285336	0.900551	0.997287	0.13448	0.647297	0.999967	-0.117773	0.603756	0.999942	-0.0412441	0.906362	0.988963	-0.100297	0.741555	0.999902	-0.645585	0.0336381	0.9984	0.296367	0.539836	0.99941	-0.275983	0.419788	0.9999	-0.814006	0.233507	0.999998	-0.0020416	0.987846	0.999863	-0.276385	0.130618	0.596258	-0.21087	0.416258	0.999201	0.242506	0.630611	0.985393	-0.424454	0.35688	1	-0.682895	0.300053	1	-0.059091	0.893193
ENSG00000048405	ZNF800	protein_coding	-0.0567153	0.794631	0.995892	0.178581	0.525868	0.999967	-0.140353	0.518297	0.999942	-0.479717	0.161371	0.666209	-0.131423	0.658406	0.999902	-0.568028	0.0555764	0.9984	0.094878	0.848634	0.999782	0.171892	0.624766	0.9999	-0.0160115	0.981806	0.999998	-0.0347519	0.788749	0.999863	-0.382281	0.0262899	0.402088	0.123348	0.626646	0.999201	0.126449	0.802095	1	-0.0200414	0.965318	1	0.137563	0.834701	1	-0.412374	0.348734
ENSG00000048462	TNFRSF17	protein_coding	0.036694	0.91696	0.997306	-1.29021	0.00445853	0.684976	-0.184376	0.601896	0.999942	0.777262	0.135917	0.642072	0.0612503	0.891643	0.999902	0.654593	0.141588	0.9984	-0.17585	0.72315	0.999782	0.0467209	0.893192	0.9999	1.81418	0.00866155	0.705977	-0.358292	0.132915	0.999863	0.474247	0.0720078	0.510236	0.229106	0.4363	0.999201	-0.237714	0.729388	0.998982	1.32365	0.0339069	0.945245	2.01118	0.0242416	1	0.751532	0.209967
ENSG00000048471	SNX29	protein_coding	0.141619	0.441663	0.938253	0.0734984	0.757331	0.999967	0.0608781	0.740448	0.999942	-0.464937	0.1092	0.608072	0.130572	0.603879	0.999902	-0.162899	0.516922	0.9984	-0.178771	0.583757	0.999782	-0.0113723	0.960751	0.9999	0.0712168	0.877211	0.999998	0.0942962	0.375526	0.999863	-0.139881	0.355573	0.793475	-0.0474079	0.744076	0.999201	-0.345245	0.283988	0.889155	-0.0988892	0.737363	1	0.0232197	0.956026	1	-0.595328	0.0342872
ENSG00000048544	MRPS10	protein_coding	0.298429	0.0497067	0.637118	0.11442	0.559429	0.999967	-0.0170696	0.910163	0.999942	-0.0819686	0.74012	0.954793	-0.149625	0.486214	0.999902	-0.181918	0.395686	0.9984	0.17626	0.602452	0.999782	0.0460501	0.847429	0.9999	-0.149637	0.753845	0.999998	0.133669	0.162203	0.999863	-0.142744	0.203834	0.672564	0.0546211	0.719406	0.999201	-0.146977	0.555986	0.970112	-0.0815741	0.720606	1	-0.11948	0.712506	1	-0.369067	0.0890554
ENSG00000048707	VPS13D	protein_coding	0.115162	0.367641	0.915833	0.0564646	0.732654	0.999967	0.109234	0.392284	0.999942	-0.714661	0.0342916	0.457028	0.187293	0.522144	0.999902	-0.282043	0.33476	0.9984	-0.551936	0.156514	0.920073	0.233484	0.396811	0.987155	0.247856	0.652504	0.999998	0.0993466	0.175454	0.999863	-0.230233	0.217255	0.685677	0.0155848	0.9414	0.999201	-0.692774	0.0614921	0.702486	0.16393	0.628163	1	0.151264	0.754878	1	-0.819415	0.0112532
ENSG00000048740	CELF2	protein_coding	-0.599736	0.018562	0.51035	0.458889	0.162986	0.999967	-0.199782	0.432926	0.999942	0.749992	0.150745	0.656072	0.297347	0.510664	0.999902	-0.164844	0.715351	0.9984	0.44139	0.243272	0.959704	0.0441393	0.868918	0.987155	0.0146974	0.978079	0.999998	-0.195014	0.26342	0.999863	0.235722	0.384454	0.807815	0.155324	0.41167	0.999201	1.01614	0.108406	0.768266	-0.428941	0.457872	1	0.227467	0.78371	1	1.35924	0.0138793
ENSG00000048828	FAM120A	protein_coding	-0.317052	0.100512	0.751462	0.174983	0.482854	0.999967	-0.0445111	0.817635	0.999942	0.356651	0.346393	0.802084	0.157401	0.631362	0.999902	-0.217627	0.50705	0.9984	0.7126	0.0481871	0.777051	0.20557	0.420151	0.987155	0.0998725	0.844719	0.999998	-0.0962569	0.429224	0.999863	0.0761743	0.692866	0.934061	0.329733	0.0730465	0.999201	1.00459	0.023128	0.600033	0.0162205	0.967959	1	0.157396	0.785729	1	0.684084	0.0763394
ENSG00000048991	R3HDM1	protein_coding	-0.00688189	0.96026	0.999485	-0.0385032	0.829187	0.999967	0.0208032	0.879668	0.999942	-0.159575	0.503839	0.875941	-0.217632	0.294282	0.999902	-0.187592	0.364351	0.9984	0.303353	0.401746	0.987347	-0.171212	0.503729	0.9999	0.136437	0.789333	0.999998	-0.00320702	0.967656	0.999863	-0.190857	0.0746051	0.51545	0.00982338	0.956077	0.999201	0.284964	0.28036	0.8872	-0.145178	0.548187	1	0.128653	0.708143	1	-0.141612	0.537949
ENSG00000049089	COL9A2	protein_coding	0.336058	0.236878	0.86485	-0.55199	0.13488	0.999967	0.457316	0.106271	0.999942	0.25859	0.400217	0.829553	0.145659	0.584315	0.999902	0.233358	0.38054	0.9984	0.291881	0.394467	0.987212	0.289384	0.234101	0.9999	-0.0629081	0.896797	0.999998	0.181555	0.338545	0.999863	0.208503	0.145985	0.611474	0.239593	0.110377	0.999201	-0.068726	0.873302	1	0.824406	0.0378204	0.964911	-0.507987	0.367369	1	-0.066326	0.860535
ENSG00000049130	KITLG	protein_coding	-0.0408598	0.971516	0.999485	0.759452	0.616334	0.999967	0.720507	0.518478	0.999942	1.04546	0.243141	0.734449	-0.946019	0.26547	0.999902	-0.954981	0.235296	0.9984	1.36571	0.236743	0.956508	-1.0021	0.22984	0.9999	3.23173	0.0493016	0.999998	0.558213	0.39836	0.999863	-0.387215	0.428083	0.830224	0.237878	0.723348	0.999201	1.56418	0.349281	0.913068	-1.65829	0.294003	1	2.52971	0.243631	1	1.26766	0.385179
ENSG00000049246	PER3	protein_coding	-0.109319	0.721808	0.987667	-0.522383	0.181714	0.999967	-0.244614	0.413591	0.999942	-0.782839	0.0179997	0.385428	-0.51917	0.0724157	0.911561	-0.438608	0.125367	0.9984	0.232827	0.578938	0.999782	0.102793	0.730942	0.9999	-0.393087	0.505396	0.999998	-0.251655	0.157083	0.999863	-0.559017	0.000511719	0.164475	0.065763	0.747324	0.999201	0.314474	0.520435	0.961682	0.593743	0.185702	1	-0.136864	0.828396	1	-0.665104	0.120317
ENSG00000049249	TNFRSF9	protein_coding	0.0722637	0.864756	0.997287	0.545904	0.324474	0.999967	0.274368	0.519839	0.999942	1.2587	0.0154309	0.379914	0.452664	0.315972	0.999902	0.00308463	0.99455	0.999829	0.867572	0.0835471	0.856029	0.273141	0.436924	0.9999	-0.595853	0.396103	0.999998	0.265924	0.289754	0.999863	0.48268	0.083132	0.531388	0.313308	0.247497	0.999201	0.771219	0.324659	0.903382	-0.288458	0.687338	1	-0.857392	0.401588	1	1.19597	0.0784992
ENSG00000049323	LTBP1	protein_coding	-0.711055	0.0715222	0.704599	0.380073	0.453953	0.999967	0.281559	0.473584	0.999942	0.892059	0.0212778	0.405165	-0.621417	0.0652609	0.898024	0.283816	0.398183	0.9984	-0.321444	0.494609	0.996221	-0.486949	0.144835	0.9999	0.82819	0.214109	0.999998	-0.0796659	0.751504	0.999863	0.106675	0.653593	0.921051	-0.246698	0.348589	0.999201	0.36493	0.596601	0.979783	-0.880349	0.161992	1	0.559081	0.535456	1	1.61537	0.00731553
ENSG00000049449	RCN1	protein_coding	-0.198927	0.452674	0.940044	-0.0563851	0.86937	0.999967	-0.255835	0.333155	0.999942	0.502124	0.0779395	0.558215	-0.149108	0.547341	0.999902	0.143261	0.561677	0.9984	0.551348	0.131241	0.900549	-0.501689	0.0524452	0.9999	-0.859525	0.0962998	0.999998	-0.188031	0.222779	0.999863	0.135357	0.371205	0.800094	-0.254431	0.258834	0.999201	0.725023	0.0714502	0.715168	-0.459536	0.212736	1	-0.591369	0.261096	1	0.711634	0.042256
ENSG00000049541	RFC2	protein_coding	0.102604	0.634662	0.973296	-0.206169	0.462782	0.999967	0.203961	0.345354	0.999942	0.384931	0.228952	0.722277	0.395621	0.153537	0.999902	0.305501	0.269965	0.9984	0.144546	0.675864	0.999782	0.327942	0.180206	0.9999	-0.00363756	0.994068	0.999998	0.0714246	0.585582	0.999863	0.359343	0.0175992	0.36716	0.228019	0.145585	0.999201	0.0169686	0.964178	1	0.518881	0.134583	1	-0.194797	0.693978	1	0.29311	0.374117
ENSG00000049656	CLPTM1L	protein_coding	-0.0183384	0.914384	0.997287	-0.170683	0.439888	0.999967	-0.118011	0.488935	0.999942	0.55666	0.119303	0.619912	-0.125824	0.684323	0.999902	0.139052	0.652945	0.9984	0.315026	0.464126	0.995275	-0.427754	0.159978	0.9999	-0.254334	0.676912	0.999998	-0.0918437	0.356104	0.999863	0.152146	0.410638	0.822432	-0.201037	0.376251	0.999201	0.307422	0.478224	0.95357	-0.271773	0.493086	1	-0.124059	0.827523	1	0.585725	0.121935
ENSG00000049883	PTCD2	protein_coding	-0.215932	0.205742	0.843574	0.251353	0.247403	0.999967	-0.1051	0.526337	0.999942	-1.00232	0.0178452	0.385428	-0.593897	0.109473	0.971263	-0.309159	0.398485	0.9984	-0.771003	0.111122	0.883899	0.0668061	0.845654	0.9999	0.0951491	0.88858	0.999998	-0.0644146	0.553096	0.999863	-0.599099	0.00565396	0.293947	-0.150684	0.556885	0.999201	-0.58015	0.235807	0.863875	-0.202411	0.65123	1	0.213733	0.735412	1	-0.770747	0.0709262
ENSG00000050030	NEXMIF	protein_coding	-1.24833	0.0793788	0.718069	-0.761881	0.428041	0.999967	-0.627999	0.360609	0.999942	-0.928546	0.168457	0.673964	-1.84994	0.00257299	0.298777	-0.430567	0.466046	0.9984	-0.761435	0.390419	0.985819	-0.0226754	0.970186	0.9999	0.578438	0.628762	0.999998	-0.868568	0.0330644	0.999863	-1.01916	0.00361055	0.265583	-0.135052	0.74359	0.999201	0.404515	0.71168	0.99756	0.621752	0.546746	1	1.16314	0.394693	1	0.26621	0.775765
ENSG00000050327	ARHGEF5	protein_coding	-0.571442	0.58486	0.967377	-0.0362351	0.976555	0.999967	-1.40727	0.153933	0.999942	-0.236675	0.817339	0.971117	0.684291	0.494763	0.999902	1.57038	0.0915176	0.9984	-4.3084	0.0707488	0.829767	0.285562	0.875366	0.9999	3.28729	0.420994	0.999998	-0.792049	0.193637	0.999863	0.806266	0.144774	0.611218	-0.317391	0.811286	0.999201	-3.2393	0.0838827	0.73376	0.624578	0.725206	1	4.71064	0.16022	1	0.293753	0.853678
ENSG00000050393	MCUR1	protein_coding	-0.672344	0.0571204	0.66239	0.135803	0.765448	0.999967	0.113346	0.747771	0.999942	0.604894	0.037262	0.468986	-0.874809	0.000555104	0.180063	0.285195	0.257199	0.9984	-0.237536	0.560995	0.999782	-0.340283	0.240189	0.9999	0.59805	0.300904	0.999998	-0.180496	0.414842	0.999863	-0.0417428	0.845769	0.974907	-0.174433	0.423866	0.999201	0.410027	0.473086	0.952533	-0.490257	0.347486	1	0.497139	0.506101	1	1.28831	0.00984226
ENSG00000050405	LIMA1	protein_coding	-0.384351	0.0281062	0.556195	-0.165389	0.462207	0.999967	0.00295408	0.986337	0.999942	-0.504329	0.0816347	0.564214	-0.0371728	0.882866	0.999902	-0.0613813	0.806858	0.9984	0.390088	0.33946	0.977956	-0.152954	0.596348	0.9999	0.0268578	0.962684	0.999998	-0.182329	0.098074	0.999863	-0.173766	0.237762	0.706723	0.0307402	0.879681	0.999201	0.749999	0.0320425	0.625542	-3.83544e-05	0.999904	1	0.0368363	0.935066	1	-0.10782	0.72245
ENSG00000050555	LAMC3	protein_coding	0.548198	0.354269	0.914099	-2.10825	0.0118375	0.868237	0.294875	0.610826	0.999942	-0.653169	0.464402	0.857689	0.0635661	0.935426	0.999902	0.373799	0.634209	0.9984	0.512148	0.594982	0.999782	0.155079	0.821989	0.9999	0.769429	0.569813	0.999998	-0.0662279	0.869295	0.999863	-0.0374728	0.933117	0.990419	0.332088	0.471063	0.999201	-0.0623546	0.957215	1	2.29033	0.0422331	0.994681	0.488046	0.746026	1	-1.18855	0.240191
ENSG00000050748	MAPK9	protein_coding	-0.0646969	0.662514	0.975762	-0.239782	0.213756	0.999967	0.138981	0.346686	0.999942	-0.358921	0.173695	0.677539	-0.0634289	0.78179	0.999902	-0.185259	0.417381	0.9984	0.221326	0.495999	0.996603	0.2162	0.347273	0.9999	0.062487	0.891665	0.999998	-0.0253942	0.787818	0.999863	-0.188364	0.135566	0.600182	0.195506	0.166448	0.999201	0.260748	0.306621	0.896593	0.440474	0.0604004	1	-0.0633099	0.848835	1	-0.282566	0.203895
ENSG00000050767	COL23A1	protein_coding	1.7925	0.112918	0.771717	0.668872	0.620325	0.999967	0.237305	0.819392	0.999942	-1.92009	0.216722	0.712771	-0.0970989	0.94283	0.999902	-0.205851	0.871717	0.9984	1.74613	0.178795	0.931938	0.283923	0.769859	0.9999	1.33014	0.482537	0.999998	0.888442	0.161422	0.999863	-0.679783	0.364728	0.797708	0.927362	0.162799	0.999201	-0.0277301	0.987865	1	-0.344018	0.836675	1	1.10103	0.640184	1	-3.57377	0.0373752
ENSG00000051128	HOMER3	protein_coding	0.550879	0.100836	0.751847	-0.27037	0.535858	0.999967	-0.178989	0.593652	0.999942	0.392514	0.27869	0.75785	0.680021	0.0310577	0.767184	0.171277	0.586037	0.9984	-0.404228	0.401928	0.987347	-0.156064	0.647345	0.9999	-0.270382	0.691166	0.999998	0.0699433	0.742441	0.999863	0.416817	0.0215603	0.380047	-0.242121	0.291477	0.999201	-0.977732	0.0786084	0.726315	0.0995019	0.845532	1	-0.0788892	0.913492	1	-0.145442	0.764205
ENSG00000051341	POLQ	protein_coding	-0.329836	0.583836	0.967338	-0.148131	0.846241	0.999967	-0.420315	0.476571	0.999942	-1.06888	0.0325267	0.45372	-0.54992	0.212937	0.999902	0.27876	0.516917	0.9984	0.0147698	0.986595	0.999782	-0.391481	0.537046	0.9999	1.52279	0.216958	0.999998	-0.329585	0.33514	0.999863	-0.386272	0.16092	0.629434	0.0233995	0.959886	0.999201	0.360877	0.70997	0.99756	-0.246004	0.782918	1	1.95875	0.117274	1	-0.694788	0.412496
ENSG00000051382	PIK3CB	protein_coding	0.0136897	0.949471	0.999485	0.127746	0.646589	0.999967	0.277863	0.197384	0.999942	-0.039271	0.908808	0.989277	-0.248742	0.402677	0.999902	-0.33162	0.264172	0.9984	0.0555334	0.892122	0.999782	-0.058241	0.840682	0.9999	0.179556	0.756471	0.999998	0.139813	0.275444	0.999863	-0.221208	0.185497	0.654313	0.00720719	0.971386	0.999201	0.0166069	0.970456	1	-0.20033	0.624703	1	-0.0852706	0.884439	1	-0.0420756	0.914379
ENSG00000051523	CYBA	protein_coding	0.391785	0.0425967	0.617262	-0.0413734	0.868319	0.999967	0.112872	0.55916	0.999942	0.436276	0.222194	0.717316	0.199216	0.519825	0.999902	0.460323	0.136943	0.9984	-0.397666	0.225764	0.953201	0.274956	0.236252	0.987155	-0.243322	0.600268	0.999998	0.182667	0.128546	0.999863	0.360948	0.0391165	0.436488	0.00965939	0.956429	0.999201	-0.814473	0.0411194	0.657739	0.302013	0.406877	1	-0.343225	0.511027	1	0.0552969	0.873788
ENSG00000052749	RRP12	protein_coding	0.0814347	0.706844	0.985665	0.10004	0.721175	0.999967	0.22422	0.300658	0.999942	0.514251	0.154622	0.658873	0.422919	0.176523	0.999902	0.218166	0.485512	0.9984	0.110137	0.757892	0.999782	0.205864	0.415285	0.9999	-0.11423	0.821192	0.999998	0.140246	0.267936	0.999863	0.37151	0.0356284	0.428329	0.131969	0.43492	0.999201	0.00374819	0.99312	1	0.0916082	0.817678	1	-0.325395	0.567622	1	0.443033	0.242944
ENSG00000052802	MSMO1	protein_coding	-0.302477	0.105456	0.761258	-0.137322	0.570875	0.999967	-0.398761	0.0309005	0.999942	-0.0144356	0.961941	0.994929	-0.303288	0.250819	0.999902	-0.516031	0.0495402	0.9984	0.131251	0.740823	0.999782	-0.373039	0.184169	0.9999	-0.159584	0.775439	0.999998	-0.301921	0.00616377	0.999863	-0.300989	0.0488862	0.463649	-0.200574	0.303465	0.999201	0.410454	0.242073	0.867758	-0.250682	0.437002	1	0.252251	0.579912	1	0.299328	0.32674
ENSG00000052841	TTC17	protein_coding	-0.139233	0.342417	0.91134	0.0701503	0.711327	0.999967	-0.0762256	0.602789	0.999942	-0.184384	0.518899	0.882553	-0.124636	0.61483	0.999902	-0.173026	0.484604	0.9984	0.178474	0.575873	0.999782	0.230415	0.307406	0.987155	0.146089	0.745962	0.999998	-0.0665474	0.445293	0.999863	-0.158517	0.235854	0.704434	0.203425	0.145424	0.999201	0.292678	0.323951	0.903098	0.145998	0.590417	1	0.235351	0.54423	1	-0.0342679	0.894717
ENSG00000053108	FSTL4	protein_coding	1.69677	0.02685	0.553	0.381525	0.677501	0.999967	0.15136	0.83017	0.999942	0.544719	0.397023	0.828252	-0.318586	0.581718	0.999902	0.734928	0.195126	0.9984	-0.8662	0.18011	0.932395	-0.467174	0.332168	0.9999	2.80624	0.00392539	0.490492	0.701055	0.0977558	0.999863	0.346994	0.278628	0.740049	-0.210395	0.628971	0.999201	-2.46192	0.0280657	0.61281	-0.844695	0.403387	1	2.65901	0.0678682	1	-1.0146	0.307265
ENSG00000053328	METTL24	protein_coding	-0.31122	0.730028	0.989861	-1.30534	0.267216	0.999967	1.73201	0.0392662	0.999942	0.0669355	0.954044	0.993327	0.711697	0.49862	0.999902	-0.271048	0.785403	0.9984	-0.0623471	0.965164	0.999782	-1.45895	0.173485	0.9999	1.36827	0.488422	0.999998	0.249961	0.663207	0.999863	0.182991	0.748444	0.952464	-0.456365	0.53164	0.999201	0.239432	0.875966	1	-0.11043	0.940873	1	-0.339311	0.859242	1	0.404216	0.767342
ENSG00000053501	USE1	protein_coding	0.37067	0.0294733	0.557406	0.172651	0.435556	0.999967	0.05748	0.735239	0.999942	0.187859	0.609866	0.91905	0.283379	0.374421	0.999902	0.413015	0.195068	0.9984	-0.512931	0.205845	0.942736	-0.0708206	0.805123	0.9999	0.0187967	0.973884	0.999998	0.203835	0.0527738	0.999863	0.302783	0.0893274	0.539658	-0.18039	0.370595	0.999201	-0.908682	0.0314475	0.625252	-0.25769	0.505469	1	-0.0256066	0.963108	1	-0.171731	0.641572
ENSG00000053524	MCF2L2	protein_coding	0.177455	0.674624	0.977856	0.429229	0.413074	0.999967	0.0497172	0.902317	0.999942	-0.910267	0.100889	0.598589	-1.23046	0.0112426	0.532794	-0.403533	0.39977	0.9984	0.688097	0.337326	0.977956	0.197431	0.697686	0.9999	-0.524514	0.596464	0.999998	0.172113	0.456442	0.999863	-0.82783	0.00319766	0.260598	0.225543	0.525988	0.999201	0.476695	0.547279	0.967208	-0.24611	0.730782	1	-0.562272	0.574691	1	-1.08703	0.113994
ENSG00000053702	NRIP2	protein_coding	1.83158	0.267205	0.87831	-3.40817	0.103483	0.999967	-1.17167	0.456636	0.999942	-1.05405	0.405813	0.831763	0.407128	0.715076	0.999902	0.765547	0.502508	0.9984	-1.23811	0.403544	0.987347	0.0042502	0.996785	0.9999	-3.15526	0.136349	0.999998	-0.353488	0.726907	0.999863	0.183173	0.775514	0.958896	-0.785197	0.285276	0.999201	-3.17856	0.110406	0.768868	2.82156	0.132989	1	-2.02282	0.424064	1	-2.96072	0.090858
ENSG00000053747	LAMA3	protein_coding	0.284991	0.867729	0.997287	-3.37805	0.132927	0.9999	2.63628	0.140228	0.999942	ND	ND	ND	ND	ND	ND	ND	ND	ND	5.80827	0.0799754	0.849611	1.86076	0.402446	0.9999	5.87222	0.211846	0.9999	0.850528	0.44702	0.999863	-0.527711	0.723731	0.943662	3.94594	0.01585	0.833278	5.5162	0.1313	0.79354	5.24482	0.103837	ND	3.23514	0.505217	ND	-2.93083	0.356408
ENSG00000053770	AP5M1	protein_coding	-0.15366	0.356069	0.914128	0.34058	0.112592	0.999967	0.0191847	0.907853	0.999942	-0.527525	0.139682	0.643831	-0.0876245	0.777284	0.999902	-0.472801	0.126428	0.9984	0.0382787	0.932354	0.999782	0.0285733	0.928612	0.9999	0.339489	0.593964	0.999998	0.0276642	0.797957	0.999863	-0.34407	0.0551534	0.478789	0.0775378	0.732456	0.999201	0.167596	0.708542	0.997465	-0.327368	0.423967	1	0.333695	0.568805	1	-0.362017	0.354643
ENSG00000053918	KCNQ1	protein_coding	0.342411	0.146981	0.805488	-0.197744	0.523124	0.999967	0.232337	0.324335	0.999942	-0.545818	0.260654	0.746883	0.409156	0.330821	0.999902	-0.25472	0.544472	0.9984	-0.849495	0.0606795	0.809356	0.251492	0.430586	0.9999	-0.0172424	0.978419	0.999998	0.179205	0.217074	0.999863	-0.124938	0.623417	0.911009	-0.0797522	0.752667	0.999201	-1.21709	0.0351258	0.635779	0.448712	0.396709	1	-0.23534	0.754878	1	-0.877421	0.0809777
ENSG00000054148	PHPT1	protein_coding	0.509122	0.0235075	0.533242	-0.0933703	0.749304	0.999967	-0.13134	0.558351	0.999942	0.0749535	0.879956	0.983675	-0.0393506	0.927308	0.999902	0.575683	0.180373	0.9984	-0.207377	0.587019	0.999782	-0.0821587	0.761517	0.9999	-0.536152	0.32247	0.999998	0.121763	0.42034	0.999863	0.227362	0.366388	0.79814	-0.183035	0.309898	0.999201	-0.742829	0.175661	0.82707	-0.00445455	0.992931	1	-0.391437	0.586301	1	-0.424198	0.37621
ENSG00000054179	ENTPD2	protein_coding	0.344999	0.828743	0.996776	-1.13856	0.612659	0.999967	0.226677	0.905323	0.999942	2.24992	0.0915154	0.584247	0.308984	0.78628	0.999902	1.41477	0.271034	0.9984	0.472046	0.89463	0.999782	0.967789	0.684043	0.9999	0.844688	0.876364	0.999998	-0.0542201	0.95323	0.999863	1.24316	0.0760701	0.519542	0.756297	0.601426	0.999201	0.278284	0.928254	1	1.91626	0.483802	1	0.62763	0.894338	1	1.74066	0.479986
ENSG00000054219	LY75	protein_coding	-0.376302	0.0599095	0.669898	-0.0231242	0.928871	0.999967	-0.270457	0.176062	0.999942	0.450739	0.237912	0.729354	-0.316832	0.338281	0.999902	-0.326651	0.323388	0.9984	1.24597	0.000287518	0.050365	-0.0945739	0.696414	0.9999	-0.568151	0.24112	0.999998	-0.254017	0.0354006	0.999863	-0.110606	0.587635	0.898806	0.214157	0.378729	0.999201	1.5973	0.000298934	0.146648	-0.084846	0.833387	1	-0.284402	0.62228	1	0.837492	0.0295693
ENSG00000054267	ARID4B	protein_coding	-0.266934	0.208195	0.845905	0.469308	0.0865976	0.999967	-0.130886	0.537223	0.999942	0.874688	0.124378	0.62539	0.0702895	0.886615	0.999902	-0.138731	0.778385	0.9984	0.941097	0.0210126	0.644475	-0.152444	0.59702	0.987155	-0.178994	0.756296	0.999998	-0.0451643	0.749515	0.999863	0.217125	0.465456	0.847784	0.147194	0.537559	0.999201	1.18297	0.0769531	0.724566	-0.635929	0.297644	1	-0.0351432	0.967991	1	1.15146	0.0485715
ENSG00000054277	OPN3	protein_coding	-0.207175	0.432377	0.936182	-0.168893	0.620193	0.999967	-0.140968	0.591885	0.999942	-0.0292915	0.929509	0.991305	-0.189443	0.510368	0.999902	-0.2658	0.354187	0.9984	0.838253	0.029856	0.70294	-0.0851736	0.755157	0.9999	-0.469873	0.388736	0.999998	-0.171322	0.26082	0.999863	-0.173835	0.275495	0.73804	0.115069	0.608153	0.999201	1.0179	0.0242676	0.601335	0.0685408	0.868313	1	-0.316107	0.592226	1	0.186092	0.636751
ENSG00000054356	PTPRN	protein_coding	-0.559334	0.272953	0.880068	0.440229	0.502616	0.999967	1.14072	0.0209051	0.999942	0.881086	0.172358	0.675952	-1.23082	0.0453269	0.824916	0.800541	0.158574	0.9984	-0.953591	0.243463	0.959704	-0.603721	0.301201	0.9999	1.16664	0.3334	0.999998	0.361948	0.276915	0.999863	0.183831	0.620172	0.910254	-0.457944	0.302084	0.999201	-0.410764	0.677645	0.990829	-1.05629	0.248185	1	0.0393357	0.976344	1	1.45992	0.092574
ENSG00000054598	FOXC1	protein_coding	0.0230724	0.976241	0.999485	0.0568957	0.954097	0.999967	0.500955	0.515736	0.999942	2.02554	0.0189182	0.393524	-1.6126	0.0328577	0.771227	0.289537	0.697938	0.9984	-1.44232	0.283646	0.961364	0.779248	0.406264	0.9999	1.58167	0.401619	0.999998	0.233547	0.60421	0.999863	0.22858	0.660226	0.924179	0.221636	0.754941	0.999201	-1.47452	0.329321	0.905771	0.703611	0.604475	1	1.09578	0.577423	1	2.00926	0.121336
ENSG00000054611	TBC1D22A	protein_coding	0.097257	0.576171	0.966123	0.0286722	0.898716	0.999967	0.210789	0.225829	0.999942	0.44384	0.154948	0.658873	0.284217	0.293043	0.999902	0.145532	0.590211	0.9984	-0.318697	0.318957	0.976142	0.0655433	0.772052	0.9999	0.0402199	0.929211	0.999998	0.125406	0.219804	0.999863	0.276862	0.0669203	0.500738	-0.0471763	0.752915	0.999201	-0.440897	0.193428	0.84028	0.0225502	0.942028	1	-0.157576	0.722893	1	0.357164	0.227413
ENSG00000054654	SYNE2	protein_coding	-0.317351	0.0712549	0.704599	0.495161	0.0292367	0.974586	-0.0121659	0.944861	0.999942	-0.033773	0.933141	0.991305	0.237091	0.496509	0.999902	-0.234346	0.501479	0.9984	0.000462409	0.998999	0.999782	0.350549	0.178468	0.987155	0.26753	0.607519	0.999998	-0.0129619	0.919653	0.999863	-0.0152897	0.939715	0.99104	0.238754	0.186492	0.999201	0.292782	0.526395	0.963578	-0.159141	0.706021	1	0.29273	0.628473	1	0.29426	0.465657
ENSG00000054793	ATP9A	protein_coding	-0.509641	0.130537	0.793896	0.388647	0.367649	0.999967	0.464041	0.1642	0.999942	0.124104	0.744547	0.955905	-0.827868	0.0129469	0.552048	0.279957	0.397232	0.9984	-0.509082	0.22901	0.953201	-0.276624	0.36027	0.9999	1.70165	0.00460598	0.546341	0.0752143	0.730817	0.999863	-0.163044	0.463372	0.8471	-0.07766	0.780677	0.999201	-0.0243729	0.967156	1	-0.676979	0.210944	1	1.25018	0.10621	1	0.644749	0.212952
ENSG00000054965	FAM168A	protein_coding	0.0769666	0.646304	0.973391	0.0163287	0.940023	0.999967	0.174783	0.294507	0.999942	-0.724233	0.0486783	0.499722	-0.0713901	0.822751	0.999902	-0.271332	0.3937	0.9984	-0.330716	0.374651	0.979829	0.218945	0.405857	0.9999	0.28638	0.585543	0.999998	0.101501	0.297678	0.999863	-0.325066	0.085691	0.534483	0.0726716	0.700698	0.999201	-0.431839	0.274364	0.884093	0.192007	0.595179	1	0.124043	0.809677	1	-0.788808	0.022043
ENSG00000055044	NOP58	protein_coding	-0.0689708	0.767322	0.993367	0.342488	0.255266	0.999967	-0.355254	0.127537	0.999942	0.41692	0.235471	0.727282	0.126157	0.678523	0.999902	0.143192	0.637995	0.9984	0.419531	0.236708	0.956508	-0.322208	0.198698	0.987155	0.039647	0.93696	0.999998	-0.0865902	0.561924	0.999863	0.212218	0.217445	0.685993	-0.0599826	0.753818	0.999201	0.463546	0.307394	0.896711	-0.67903	0.101488	1	0.407867	0.492681	1	0.496335	0.210448
ENSG00000055130	CUL1	protein_coding	0.0543807	0.770269	0.993367	-0.303531	0.206358	0.999967	-0.000561558	0.997586	0.999942	-0.612234	0.117136	0.618541	-0.319281	0.34607	0.999902	-0.29578	0.381985	0.9984	-0.0477197	0.894448	0.999782	0.048131	0.850018	0.9999	0.0385663	0.9395	0.999998	-0.0489294	0.665938	0.999863	-0.389383	0.0432706	0.448256	0.0194495	0.907412	0.999201	-0.126792	0.76726	1	0.338537	0.387061	1	0.0520205	0.925996	1	-0.655495	0.0795936
ENSG00000055163	CYFIP2	protein_coding	-0.0484856	0.668222	0.976737	0.119676	0.412895	0.999967	-0.0596716	0.597832	0.999942	-0.366908	0.18971	0.692679	0.07553	0.75531	0.999902	0.0456971	0.850399	0.9984	0.0730621	0.812615	0.999782	0.188636	0.386739	0.987155	0.219623	0.614234	0.999998	-0.014087	0.836763	0.999863	-0.0563461	0.691065	0.934045	0.160008	0.231831	0.999201	0.0963505	0.706008	0.997465	0.054491	0.815276	1	0.292283	0.381849	1	-0.307805	0.167245
ENSG00000055732	MCOLN3	protein_coding	-0.0102109	0.985625	0.999485	0.539582	0.460845	0.999967	-0.185203	0.739687	0.999942	-1.05488	0.119866	0.620992	-1.23478	0.0692985	0.906579	-0.596827	0.316736	0.9984	0.548072	0.530561	0.998586	0.038199	0.949738	0.9999	0.636914	0.591424	0.999998	0.0600291	0.857496	0.999863	-0.916041	0.00716052	0.305864	0.274014	0.500231	0.999201	0.531678	0.591274	0.978047	-0.521379	0.559281	1	0.832369	0.504583	1	-1.03379	0.219291
ENSG00000055950	MRPL43	protein_coding	0.270223	0.141354	0.802856	-0.0900247	0.705598	0.999967	-0.0152621	0.933652	0.999942	0.254813	0.505154	0.876085	-0.098443	0.76664	0.999902	0.297551	0.368895	0.9984	-0.244431	0.486377	0.996053	-0.0892557	0.71936	0.9999	-0.0782402	0.874842	0.999998	0.0758903	0.504076	0.999863	0.144553	0.447051	0.839022	-0.131886	0.402959	0.999201	-0.540129	0.188322	0.836506	-0.0134798	0.971383	1	-0.0500921	0.925741	1	-0.00472981	0.989463
ENSG00000055955	ITIH4	protein_coding	-0.44727	0.306155	0.898118	-0.712136	0.218934	0.999967	-0.275559	0.529505	0.999942	0.780901	0.298492	0.772826	0.809871	0.211912	0.999902	-0.452913	0.489402	0.9984	1.0037	0.127852	0.895287	-0.26445	0.577864	0.9999	-0.932888	0.334202	0.999998	-0.43494	0.0913593	0.999863	0.298925	0.446662	0.839022	0.0139406	0.96957	0.999201	1.42754	0.14353	0.806667	0.449164	0.620004	1	-0.644578	0.620776	1	1.2376	0.146672
ENSG00000055957	ITIH1	protein_coding	4.07553	1.6409e-05	0.0795817	-1.31805	0.222226	0.999967	-0.0541865	0.946577	0.999942	-1.4473	0.106054	0.60246	0.441563	0.568946	0.999902	-0.51455	0.501779	0.9984	-0.74551	0.526267	0.998586	0.172771	0.840523	0.9999	-0.923462	0.574292	0.999998	0.956633	0.132239	0.999863	-0.458712	0.318149	0.765988	-0.250993	0.659158	0.999201	-4.70726	0.000645646	0.182378	1.43303	0.246656	1	-0.862328	0.608268	1	-5.37622	1.41688e-05
ENSG00000056097	ZFR	protein_coding	0.0526205	0.675651	0.978017	0.168568	0.297576	0.999967	0.0827567	0.508203	0.999942	-0.243409	0.444796	0.851708	0.0364901	0.89485	0.999902	-0.416852	0.130814	0.9984	0.13713	0.697339	0.999782	0.132033	0.596583	0.987155	0.013921	0.97771	0.999998	0.0912801	0.209143	0.999863	-0.201632	0.208589	0.677305	0.116321	0.476835	0.999201	0.0611841	0.852472	1	-0.0509934	0.865215	1	-0.05604	0.896299	1	-0.283457	0.323488
ENSG00000056277	ZNF280C	protein_coding	-0.30124	0.344245	0.912432	-0.133674	0.740762	0.999967	-0.165273	0.593549	0.999942	-0.798859	0.209676	0.708536	-0.799372	0.155025	0.999902	-0.659007	0.232586	0.9984	-0.0637451	0.910801	0.999782	-0.365015	0.367014	0.9999	0.0521611	0.947761	0.999998	-0.211902	0.241519	0.999863	-0.735792	0.0179705	0.369485	-0.219372	0.430843	0.999201	0.183104	0.810134	1	-0.2574	0.711753	1	0.228982	0.816174	1	-0.514419	0.439422
ENSG00000056558	TRAF1	protein_coding	-0.040025	0.84094	0.997208	-0.0801351	0.756153	0.999967	-0.146276	0.462489	0.999942	-0.946261	0.00351056	0.245888	-0.369694	0.188768	0.999902	0.0930245	0.7403	0.9984	-0.0843544	0.821504	0.999782	0.0663065	0.802267	0.9999	-0.0926501	0.860739	0.999998	-0.0906707	0.433602	0.999863	-0.352728	0.060934	0.491727	0.0007998	0.996402	0.999389	-0.0697303	0.861084	1	0.132212	0.716922	1	0.0666602	0.898158	1	-0.895382	0.0100682
ENSG00000056586	RC3H2	protein_coding	-0.177423	0.278712	0.881866	0.333003	0.11488	0.999967	0.0146985	0.928354	0.999942	-0.273823	0.464204	0.857689	-0.126474	0.696405	0.999902	-0.312605	0.334661	0.9984	-0.159679	0.664342	0.999782	0.0728068	0.779761	0.987155	0.175167	0.736256	0.999998	0.0144168	0.893511	0.999863	-0.234737	0.197437	0.665524	0.0215832	0.90305	0.999201	-0.00731633	0.986096	1	-0.274625	0.473748	1	0.173483	0.752086	1	-0.0854714	0.815538
ENSG00000056972	TRAF3IP2	protein_coding	0.0301325	0.890429	0.997287	-0.000177901	0.999501	0.999967	0.192001	0.379486	0.999942	-0.380977	0.305815	0.776461	-0.291699	0.367893	0.999902	0.211975	0.509788	0.9984	0.0149861	0.970668	0.999782	0.246313	0.391161	0.9999	0.511192	0.372663	0.999998	0.0864446	0.498672	0.999863	-0.13344	0.48432	0.857725	0.218382	0.255154	0.999201	-0.0401772	0.925997	1	0.233094	0.555763	1	0.331839	0.555843	1	-0.399746	0.288108
ENSG00000057294	PKP2	protein_coding	0.301948	0.447616	0.938253	-0.0106233	0.98339	0.999967	0.86162	0.028837	0.999942	0.300608	0.598949	0.915257	-0.910286	0.0733696	0.913274	-0.108762	0.826392	0.9984	0.336808	0.61303	0.999782	0.0565303	0.904607	0.9999	-0.241582	0.797786	0.999998	0.445301	0.0687635	0.999863	-0.255132	0.394983	0.814892	0.0823447	0.798875	0.999201	0.00746642	0.992308	1	0.0524837	0.940872	1	-1.0907	0.281244	1	0.00798036	0.990549
ENSG00000057468	MSH4	protein_coding	-0.797926	0.326033	0.905771	-4.46378	0.00018187	0.429521	-0.410825	0.609118	0.999942	-0.568631	0.604451	0.917687	0.458134	0.63903	0.999902	-0.465705	0.62286	0.9984	0.771121	0.420716	0.991461	0.356571	0.603373	0.9999	3.0671	0.029879	0.999998	-1.10559	0.0352053	0.999863	-0.228401	0.675697	0.929265	0.814871	0.104957	0.999201	1.55342	0.288299	0.890854	4.7327	0.0011247	0.400701	3.49021	0.0735432	1	0.246435	0.84774
ENSG00000057593	F7	protein_coding	0.491462	0.747055	0.991841	-3.63181	0.0812619	0.999967	-0.272435	0.853945	0.999942	-0.198155	0.898624	0.98766	0.0464842	0.972072	0.999902	0.661728	0.593042	0.9984	-0.45244	0.820458	0.999782	0.869532	0.542109	0.9999	-0.418315	0.883303	0.999998	-0.922544	0.313993	0.999863	0.170702	0.808774	0.965982	0.131258	0.89183	0.999201	-0.947137	0.685816	0.992216	4.36894	0.0557868	1	-0.101419	0.973525	ND	-0.644191	0.767989
ENSG00000057657	PRDM1	protein_coding	-0.391407	0.167863	0.818827	0.534422	0.144897	0.999967	-0.443531	0.118331	0.999942	0.504342	0.258402	0.744953	-0.082968	0.830031	0.999902	0.148846	0.700108	0.9984	0.793507	0.0457964	0.766788	0.260394	0.353231	0.9999	-0.115995	0.836227	0.999998	-0.194668	0.301953	0.999863	0.174388	0.439633	0.834636	0.354659	0.0900733	0.999201	1.16074	0.0497146	0.679007	-0.288368	0.593128	1	0.340507	0.660011	1	0.906635	0.0788157
ENSG00000057704	TMCC3	protein_coding	-0.274756	0.538425	0.96039	0.784856	0.17438	0.999967	-0.0232621	0.958538	0.999942	1.14851	0.0106462	0.34042	0.370189	0.342317	0.999902	0.255989	0.510881	0.9984	0.618476	0.118486	0.886569	0.324387	0.24618	0.9999	0.563183	0.314159	0.999998	0.0975805	0.721856	0.999863	0.532728	0.024679	0.39617	0.445328	0.0213357	0.926027	0.868751	0.253625	0.874283	-0.478306	0.49142	1	0.59941	0.54754	1	1.43331	0.0307341
ENSG00000057757	PITHD1	protein_coding	-0.017793	0.907278	0.997287	-0.22295	0.260306	0.999967	0.0260881	0.864391	0.999942	0.41663	0.160265	0.666077	0.159657	0.534592	0.999902	0.263075	0.305937	0.9984	0.263054	0.451527	0.994512	0.00196801	0.993645	0.9999	-0.37367	0.449584	0.999998	-0.0480695	0.601125	0.999863	0.266806	0.0606012	0.491351	0.0212346	0.90095	0.999201	0.255237	0.429612	0.938918	0.210847	0.475676	1	-0.386758	0.360745	1	0.444903	0.11433
ENSG00000057935	MTA3	protein_coding	-0.00299351	0.988163	0.999588	0.0257494	0.921168	0.999967	0.00521168	0.979282	0.999942	-0.637499	0.0418228	0.477664	0.0204899	0.940187	0.999902	0.0904992	0.738336	0.9984	-0.379724	0.293129	0.96513	-0.0344761	0.892846	0.9999	0.0706938	0.889101	0.999998	0.00688999	0.952583	0.999863	-0.133993	0.432054	0.832233	-0.117439	0.47966	0.999201	-0.401781	0.255793	0.875986	-0.0724651	0.822751	1	0.078053	0.86465	1	-0.622587	0.0429506
ENSG00000058056	USP13	protein_coding	-0.0714272	0.743072	0.991841	-0.128609	0.648757	0.999967	-0.359357	0.0973969	0.999942	-0.207355	0.537028	0.889357	-0.163364	0.578162	0.999902	-0.224772	0.440344	0.9984	0.0905793	0.821437	0.999782	0.0226112	0.936767	0.9999	0.503438	0.369457	0.999998	-0.19549	0.131964	0.999863	-0.197998	0.210907	0.679297	0.112573	0.530593	0.999201	0.136533	0.717261	0.997634	0.137855	0.690748	1	0.874168	0.0716401	1	-0.125031	0.701709
ENSG00000058262	SEC61A1	protein_coding	0.367986	0.00153308	0.267972	-0.205255	0.17246	0.999967	0.00619293	0.957439	0.999942	-0.252297	0.515622	0.880737	-0.206583	0.538963	0.999902	0.0525622	0.87572	0.9984	-0.0350315	0.91188	0.999782	0.0695792	0.755926	0.987155	-0.0486957	0.91334	0.999998	0.0965923	0.304435	0.999863	-0.121513	0.525551	0.877792	0.0225946	0.871201	0.999201	-0.428305	0.250187	0.87271	0.262332	0.440746	1	-0.0418596	0.931567	1	-0.609837	0.0606511
ENSG00000058272	PPP1R12A	protein_coding	-0.239115	0.214084	0.848587	0.441403	0.0757219	0.999967	0.0120881	0.949927	0.999942	0.745859	0.12878	0.632809	0.134821	0.75122	0.999902	0.0756377	0.858829	0.9984	0.633962	0.0772855	0.846486	-0.0117979	0.962914	0.994139	0.116058	0.819112	0.999998	0.0144388	0.910738	0.999863	0.282116	0.261663	0.728443	0.192119	0.307853	0.999201	0.847999	0.129533	0.792723	-0.467503	0.359938	1	0.116952	0.873136	1	0.994936	0.0415698
ENSG00000058453	CROCC	protein_coding	0.436315	0.144004	0.802856	-0.437666	0.256875	0.999967	0.0678804	0.820027	0.999942	-0.501653	0.116141	0.617404	-0.109448	0.692691	0.999902	0.188788	0.494643	0.9984	-0.437556	0.205182	0.942736	0.0580753	0.812261	0.9999	0.210416	0.666636	0.999998	0.0814831	0.666263	0.999863	-0.108693	0.518995	0.875237	-0.0585679	0.736395	0.999201	-0.898377	0.0647951	0.708523	0.481201	0.279406	1	0.15552	0.807046	1	-0.927131	0.0291233
ENSG00000058600	POLR3E	protein_coding	-0.373747	0.573739	0.965912	-0.21584	0.798196	0.999967	-0.0575971	0.928957	0.999942	-1.53494	0.0382144	0.472862	0.0567976	0.931437	0.999902	0.220407	0.730164	0.9984	-0.425833	0.637474	0.999782	-0.976426	0.129834	0.9999	-1.43821	0.255303	0.999998	-0.211656	0.580056	0.999863	-0.252209	0.523187	0.87689	-0.878028	0.0525452	0.999201	-0.0719427	0.951238	1	-0.784049	0.466198	1	-1.36855	0.36652	1	-1.15099	0.263627
ENSG00000058668	ATP2B4	protein_coding	-0.173519	0.2744	0.881258	0.273823	0.181747	0.999967	-0.0163491	0.917887	0.999942	-0.530478	0.117308	0.618663	0.0191797	0.947892	0.999902	-0.148337	0.613083	0.9984	0.340652	0.317359	0.976142	0.334586	0.164937	0.987155	-0.0116354	0.980718	0.999998	-0.00942679	0.926598	0.999863	-0.192066	0.265037	0.73144	0.286345	0.0739715	0.999201	0.489146	0.176174	0.82707	0.0460579	0.889095	1	0.0177581	0.97005	1	-0.346202	0.272564
ENSG00000058673	ZC3H11A	protein_coding	-1.29802	0.145224	0.803981	-0.212354	0.852468	0.999967	-0.75174	0.389085	0.999942	0.094245	0.925798	0.991305	1.06038	0.236136	0.999902	-0.596224	0.503647	0.9984	-0.331117	0.773347	0.999782	0.370578	0.656071	0.9999	1.84471	0.255895	0.999998	-0.89642	0.0839808	0.999863	0.110259	0.833053	0.971414	0.443861	0.446162	0.999201	0.933243	0.546744	0.967208	0.564495	0.693148	1	2.60136	0.19576	1	1.39789	0.299016
ENSG00000058729	RIOK2	protein_coding	0.468135	0.0720774	0.704599	-0.201242	0.550205	0.999967	-0.243785	0.345941	0.999942	-0.382383	0.446579	0.851807	-0.658254	0.13208	0.998321	-0.361279	0.406374	0.9984	0.108388	0.812989	0.999782	0.0889664	0.783603	0.9999	-0.147701	0.819118	0.999998	0.0343526	0.840338	0.999863	-0.464767	0.0622853	0.494841	0.058766	0.79588	0.999201	-0.385856	0.530859	0.963981	0.280956	0.617897	1	0.109062	0.892041	1	-0.841054	0.117302
ENSG00000058799	YIPF1	protein_coding	-0.0759991	0.765889	0.993367	0.11491	0.72883	0.999967	-0.0112263	0.964978	0.999942	0.507348	0.0559211	0.516475	0.152736	0.506862	0.999902	0.189506	0.409295	0.9984	0.407769	0.223849	0.951539	0.209909	0.374713	0.9999	-0.184682	0.696416	0.999998	-0.00589182	0.968535	0.999863	0.26207	0.0438752	0.450174	0.210026	0.183732	0.999201	0.459033	0.239318	0.867384	0.0785829	0.825886	1	-0.161079	0.752345	1	0.594168	0.0802575
ENSG00000058804	NDC1	protein_coding	-0.131424	0.459558	0.941908	-0.302188	0.189719	0.999967	-0.223162	0.204956	0.999942	-0.438852	0.139975	0.643874	-0.182844	0.479396	0.999902	-0.200793	0.435466	0.9984	0.427152	0.306039	0.9688	-0.294216	0.318944	0.9999	0.172765	0.768959	0.999998	-0.205554	0.0468228	0.999863	-0.259236	0.0691888	0.505458	-0.0181927	0.934003	0.999201	0.534934	0.147026	0.807398	-0.00220072	0.994811	1	0.409335	0.393224	1	-0.294966	0.3589
ENSG00000059122	FLYWCH1	protein_coding	0.0730423	0.762915	0.993121	-0.206153	0.510646	0.999967	0.00272214	0.990999	0.999942	-0.895478	0.0080127	0.309938	-0.253218	0.389562	0.999902	0.0578695	0.843087	0.9984	-0.260642	0.424752	0.991741	0.129793	0.57444	0.9999	-0.0909708	0.843578	0.999998	-0.020425	0.886078	0.999863	-0.310502	0.101912	0.556523	-0.0138461	0.928149	0.999201	-0.358018	0.392633	0.923786	0.321719	0.401565	1	-0.0807042	0.882726	1	-0.956796	0.00890054
ENSG00000059378	PARP12	protein_coding	-0.153224	0.50123	0.9527	-0.30367	0.301886	0.999967	-0.0966214	0.671294	0.999942	-0.34423	0.203996	0.706165	0.182128	0.437808	0.999902	0.104316	0.656562	0.9984	-0.0892613	0.787562	0.999782	0.0646745	0.782568	0.9999	0.0332344	0.943405	0.999998	-0.164152	0.218254	0.999863	0.0104289	0.941096	0.99104	0.0161935	0.913667	0.999201	0.0389879	0.915554	1	0.353704	0.292286	1	0.142724	0.76668	1	-0.180181	0.574549
ENSG00000059573	ALDH18A1	protein_coding	-0.211927	0.355371	0.914099	-0.372395	0.209283	0.999967	-0.172365	0.450803	0.999942	-0.395558	0.347096	0.802084	-0.178395	0.625363	0.999902	0.0457312	0.90008	0.9984	-0.0142781	0.971216	0.999782	0.0862976	0.757546	0.9999	0.352994	0.526462	0.999998	-0.233341	0.0806911	0.999863	-0.155616	0.457487	0.844291	0.0963911	0.610294	0.999201	0.17442	0.725456	0.998982	0.445634	0.326238	1	0.538474	0.405898	1	-0.170903	0.692999
ENSG00000059588	TARBP1	protein_coding	0.00116786	0.994728	0.999588	0.0124426	0.95647	0.999967	-0.229428	0.192583	0.999942	-0.858333	0.00892632	0.321717	-0.286747	0.314198	0.999902	-0.322273	0.256897	0.9984	-0.195597	0.611849	0.999782	-0.0867434	0.750658	0.9999	0.21756	0.689397	0.999998	-0.0861324	0.416834	0.999863	-0.452511	0.00771483	0.310728	-0.0726614	0.699036	0.999201	-0.223439	0.562984	0.970199	-0.112539	0.750006	1	0.460144	0.361692	1	-0.849518	0.0117763
ENSG00000059728	MXD1	protein_coding	-0.0736458	0.899651	0.997287	0.078396	0.917205	0.999967	0.323987	0.579137	0.999942	0.700044	0.199259	0.702648	0.291662	0.53697	0.999902	0.291882	0.536559	0.9984	0.822609	0.0287121	0.697681	0.760508	0.00420126	0.754188	0.472223	0.374033	0.999998	0.136169	0.665866	0.999863	0.402119	0.142551	0.609136	0.735848	5.66495e-05	0.0353333	0.872196	0.358682	0.91373	0.667746	0.44141	1	0.161223	0.896881	1	0.783283	0.344864
ENSG00000059758	CDK17	protein_coding	-0.546819	0.000870923	0.245063	0.058789	0.781108	0.999967	-0.0448572	0.784062	0.999942	-0.0812033	0.827295	0.973956	0.0207122	0.948796	0.999902	-0.307551	0.3401	0.9984	0.296048	0.440459	0.991741	-0.0140283	0.958782	0.9999	0.0980653	0.856455	0.999998	-0.212299	0.0716322	0.999863	-0.126457	0.490518	0.85981	0.089525	0.631869	0.999201	0.818617	0.0535932	0.682742	-0.0864652	0.823281	1	0.155673	0.77888	1	0.477198	0.197136
ENSG00000059769	DNAJC25	protein_coding	-0.731756	0.0034583	0.370988	0.193657	0.550785	0.999967	-0.250521	0.315895	0.999942	-0.194577	0.524849	0.884651	0.104706	0.693329	0.999902	-0.161553	0.541605	0.9984	0.62604	0.15252	0.917037	0.179817	0.561329	0.9999	-0.481546	0.43501	0.999998	-0.326634	0.053719	0.999863	-0.0738073	0.616916	0.909451	0.212873	0.350776	0.999201	1.33077	0.00193856	0.304278	-0.0285753	0.942149	1	-0.218224	0.696507	1	0.545977	0.144271
ENSG00000059804	SLC2A3	protein_coding	-0.181775	0.551971	0.961967	0.117008	0.766836	0.999967	0.560988	0.0664431	0.999942	0.620451	0.163914	0.669198	0.226206	0.557883	0.999902	0.42338	0.272697	0.9984	0.263908	0.460323	0.995275	0.529448	0.0361888	0.987155	0.367442	0.467327	0.999998	0.175012	0.361836	0.999863	0.40229	0.0698747	0.506158	0.428929	0.0124377	0.783803	0.42084	0.481848	0.954396	0.39821	0.466005	1	-0.180643	0.817653	1	0.812016	0.119976
ENSG00000059915	PSD	protein_coding	0.966528	0.0370891	0.593887	-0.593806	0.318942	0.999967	-0.0190389	0.966814	0.999942	0.0646609	0.899055	0.987941	-0.507894	0.255666	0.999902	0.793102	0.0715448	0.9984	-0.538088	0.398579	0.987212	-0.205584	0.647993	0.9999	0.34382	0.703723	0.999998	0.182747	0.540011	0.999863	0.117404	0.673637	0.928842	-0.207762	0.512019	0.999201	-1.52415	0.0592361	0.696296	0.373455	0.612835	1	0.375789	0.721934	1	-0.885642	0.20922
ENSG00000060069	CTDP1	protein_coding	-0.0390755	0.756457	0.991853	-0.11834	0.472924	0.999967	0.112534	0.373522	0.999942	0.495598	0.139492	0.643831	0.0546758	0.850748	0.999902	0.432814	0.13604	0.9984	0.0817285	0.842012	0.999782	0.0820485	0.777287	0.9999	-0.187815	0.746767	0.999998	0.00130329	0.986617	0.999863	0.312792	0.0625092	0.495161	0.0426334	0.829167	0.999201	0.0939737	0.798595	1	0.187342	0.578894	1	-0.286875	0.553682	1	0.545308	0.0899948
ENSG00000060138	YBX3	protein_coding	-0.332573	0.228981	0.860194	-0.129396	0.716854	0.999967	0.366125	0.185119	0.999942	-0.338878	0.448957	0.852062	-0.186639	0.630255	0.999902	1.05217	0.00664232	0.9984	1.53545	0.000204782	0.0375534	-0.0276554	0.92468	0.990508	-0.936301	0.109432	0.999998	-0.00907631	0.958798	0.999863	0.22167	0.397767	0.815466	0.270058	0.354866	0.999201	1.84285	0.00162672	0.276991	0.0869198	0.870694	1	-1.28947	0.0921602	1	0.00292039	0.995435
ENSG00000060140	STYK1	protein_coding	-0.271093	0.667229	0.976737	-3.47452	0.000224052	0.429521	-0.489594	0.432842	0.999942	-1.38147	0.0130089	0.361616	-1.00065	0.0480759	0.83294	0.268367	0.577346	0.9984	0.336676	0.630145	0.999782	0.159468	0.750796	0.9999	-0.810878	0.407202	0.999998	-0.784398	0.0533336	0.999863	-0.627119	0.0506607	0.468962	0.0678884	0.843969	0.999201	0.590049	0.532916	0.964446	3.14362	0.00102036	0.400701	-0.30668	0.802349	1	-1.11013	0.182084
ENSG00000060339	CCAR1	protein_coding	-0.25273	0.306159	0.898118	0.291631	0.360442	0.999967	-0.202448	0.412372	0.999942	0.76896	0.104584	0.601814	0.185744	0.650767	0.999902	0.0863549	0.833307	0.9984	0.605976	0.124805	0.893916	-0.247747	0.374862	0.987155	-0.016153	0.97692	0.999998	-0.108946	0.474865	0.999863	0.31082	0.20065	0.668857	0.0312313	0.88581	0.999201	0.833907	0.157499	0.815882	-0.55361	0.304	1	0.199239	0.796456	1	1.03216	0.0450209
ENSG00000060491	OGFR	protein_coding	0.381589	0.0430804	0.61998	-0.267592	0.272183	0.999967	0.156176	0.407644	0.999942	0.201472	0.485582	0.867778	0.101739	0.684321	0.999902	0.248441	0.320698	0.9984	-0.299123	0.374194	0.979749	0.113593	0.633302	0.987155	-0.324768	0.495251	0.999998	0.144411	0.250809	0.999863	0.183018	0.179769	0.647824	-0.0658661	0.692337	0.999201	-0.70579	0.0392501	0.657739	0.36685	0.240847	1	-0.467989	0.296637	1	-0.169418	0.570822
ENSG00000060558	GNA15	protein_coding	0.145767	0.535635	0.96039	-0.164587	0.588592	0.999967	0.539564	0.0216516	0.999942	0.30751	0.311545	0.780927	0.0379915	0.885477	0.999902	0.307942	0.24202	0.9984	-0.193265	0.633467	0.999782	0.048003	0.867291	0.9999	0.244821	0.66985	0.999998	0.225091	0.138716	0.999863	0.212039	0.149403	0.61667	0.00590279	0.976244	0.999201	-0.363774	0.386829	0.922553	0.197802	0.607401	1	-0.28179	0.609134	1	0.17271	0.638051
ENSG00000060642	PIGV	protein_coding	-0.098158	0.629157	0.972397	0.444668	0.0910369	0.999967	0.160139	0.429253	0.999942	0.0217319	0.934862	0.991312	-0.118058	0.610431	0.999902	-0.225311	0.328055	0.9984	-0.327005	0.405533	0.987347	0.221159	0.427853	0.9999	0.053036	0.923849	0.999998	0.126142	0.327983	0.999863	-0.119594	0.33719	0.779965	0.0386542	0.841045	0.999201	-0.25373	0.445658	0.942618	-0.23705	0.438083	1	-0.0938923	0.828543	1	0.130653	0.652261
ENSG00000060656	PTPRU	protein_coding	0.786165	0.376399	0.91852	-3.72273	0.00797182	0.853153	1.15262	0.190862	0.999942	-1.79564	0.140988	0.645056	-1.65029	0.137158	0.999902	1.56904	0.138773	0.9984	0.548331	0.712913	0.999782	-2.45116	0.0357836	0.9999	1.25975	0.558228	0.999998	0.365403	0.55923	0.999863	-0.395402	0.559113	0.888371	-0.957103	0.237017	0.999201	-0.242927	0.872692	1	1.23715	0.461811	1	0.122805	0.951474	1	-2.51522	0.0637402
ENSG00000060709	RIMBP2	protein_coding	-0.942608	0.457016	0.941342	0.529367	0.733562	0.999967	-0.219589	0.817378	0.999942	2.25	0.0427456	0.481217	-0.0106509	0.992282	0.999902	1.09037	0.314062	0.9984	-1.48023	0.111379	0.883977	-0.307751	0.689479	0.9999	7.81087	0.00138195	0.287246	-0.249202	0.691687	0.999863	1.05273	0.0915256	0.541579	-0.250847	0.800319	0.999201	-0.552661	0.763722	1	-1.02326	0.580009	1	8.04305	0.00651808	1	3.27397	0.0584044
ENSG00000060749	QSER1	protein_coding	-0.221849	0.529471	0.959377	-0.104568	0.818224	0.999967	-0.190812	0.58747	0.999942	-0.55177	0.209687	0.708536	-0.405079	0.289472	0.999902	-0.775525	0.0418674	0.9984	0.156262	0.758438	0.999782	-0.14827	0.680394	0.9999	-0.0809781	0.910067	0.999998	-0.179984	0.380018	0.999863	-0.571805	0.00895616	0.321932	-0.0599263	0.817252	0.999201	0.354105	0.601762	0.980559	-0.0583959	0.924969	1	0.122828	0.889771	1	-0.319041	0.589965
ENSG00000060971	ACAA1	protein_coding	0.306895	0.146608	0.804765	0.055562	0.839047	0.999967	0.206385	0.329082	0.999942	0.0761871	0.805529	0.96766	0.0764275	0.775591	0.999902	0.343323	0.199997	0.9984	-0.0789007	0.801496	0.999782	0.242786	0.273908	0.987155	-0.205953	0.642604	0.999998	0.209604	0.0928635	0.999863	0.174583	0.246077	0.713375	0.0867944	0.560217	0.999201	-0.410596	0.258588	0.877199	0.172725	0.603187	1	-0.39943	0.401263	1	-0.219832	0.488374
ENSG00000061337	LZTS1	protein_coding	0.891734	0.385752	0.922062	-2.92138	0.0283912	0.965223	0.352165	0.726988	0.999942	-0.321046	0.718817	0.948297	-1.28271	0.105882	0.966502	-0.433425	0.578465	0.9984	0.379932	0.743076	0.999782	-0.971485	0.243856	0.9999	1.14017	0.486516	0.999998	-0.18825	0.771398	0.999863	-0.677915	0.127027	0.591654	-0.220694	0.701096	0.999201	-0.508127	0.748639	1	1.80278	0.220058	1	0.804245	0.69611	1	-1.17024	0.395667
ENSG00000061656	SPAG4	protein_coding	0.162898	0.893708	0.997287	1.30237	0.449842	0.999967	-0.0304306	0.980138	0.999942	1.80439	0.111452	0.609919	0.830937	0.400059	0.999902	0.844446	0.381644	0.9984	0.99897	0.511755	0.997893	1.82969	0.100883	0.9999	-0.120513	0.954555	0.999998	0.21535	0.76692	0.999863	1.08914	0.0480833	0.462995	1.18186	0.1131	0.999201	0.839958	0.67021	0.989333	0.532184	0.78346	1	-0.0967495	0.969779	1	1.7245	0.316234
ENSG00000061676	NCKAP1	protein_coding	-1.19209	0.00533355	0.391534	-0.0499724	0.927372	0.999967	0.140716	0.740073	0.999942	0.063593	0.866129	0.981444	-0.474019	0.150807	0.999902	0.286119	0.382677	0.9984	-0.0599668	0.886737	0.999782	-0.204784	0.498098	0.9999	1.34969	0.0235627	0.999998	-0.38571	0.162176	0.999863	-0.0519901	0.796058	0.962791	0.0557229	0.823898	0.999201	1.09675	0.110755	0.769379	-0.167241	0.790253	1	1.22074	0.173909	1	1.25567	0.0367151
ENSG00000061918	GUCY1B3	protein_coding	-0.716386	0.0599184	0.669898	0.18581	0.702014	0.999967	0.175661	0.639866	0.999942	0.726537	0.175228	0.678806	-1.37567	0.0032515	0.328306	0.197811	0.670176	0.9984	-0.115129	0.807589	0.999782	-0.36202	0.281161	0.9999	0.81741	0.222341	0.999998	-0.159355	0.501568	0.999863	-0.173614	0.593038	0.901888	-0.117181	0.651856	0.999201	0.581121	0.445186	0.942618	-0.5612	0.418712	1	0.654754	0.510019	1	1.45848	0.0283845
ENSG00000061987	MON2	protein_coding	-0.401527	0.0245349	0.53895	0.105385	0.648182	0.999967	-0.228694	0.199631	0.999942	-0.320683	0.384008	0.821378	0.0192097	0.95201	0.999902	-0.468861	0.141695	0.9984	0.273715	0.498516	0.997164	0.283714	0.321346	0.987155	0.109464	0.848095	0.999998	-0.218334	0.0570448	0.999863	-0.24962	0.179482	0.647812	0.25523	0.196678	0.999201	0.650726	0.141289	0.805422	0.165136	0.682928	1	0.351527	0.543484	1	0.0923716	0.810883
ENSG00000062038	CDH3	protein_coding	-4.87653	0.0188256	0.51035	-1.83653	0.515839	0.999967	0.79936	0.696608	0.999942	-2.8154	0.11794	0.618663	-0.660761	0.661875	0.999902	-0.0275805	0.984113	0.998943	2.03334	0.303884	0.96765	0.696668	0.6395	0.9999	-0.740234	0.794726	0.999998	-1.06733	0.395163	0.999863	-0.99284	0.235722	0.704434	0.609271	0.537285	0.999201	6.6273	0.0166617	0.572306	3.15465	0.254417	1	-1.55102	0.667699	ND	1.55807	0.545178
ENSG00000062282	DGAT2	protein_coding	0.279932	0.667412	0.976737	-0.228011	0.786831	0.999967	0.0669139	0.91829	0.999942	1.27216	0.0187807	0.391305	0.653769	0.163608	0.999902	0.644824	0.169073	0.9984	1.49614	1.41162e-05	0.00389823	0.573731	0.0180175	0.9999	0.0393774	0.93533	0.999998	0.0629544	0.868741	0.999863	0.804202	0.00350461	0.264634	0.758084	0.000374499	0.133273	1.19119	0.237104	0.865084	0.783126	0.395145	1	-0.0151643	0.990828	1	0.999967	0.255071
ENSG00000062370	ZNF112	protein_coding	1.56211	0.131755	0.794002	-3.97199	0.00283401	0.63548	-0.145695	0.872326	0.999942	-1.24831	0.145655	0.650809	-0.918481	0.230792	0.999902	-1.14032	0.127021	0.9984	-3.2686	0.0561338	0.803857	1.67698	0.201965	0.9999	-0.356912	0.88109	0.999998	0.033659	0.95702	0.999863	-1.08493	0.0100907	0.324954	0.382056	0.686041	0.999201	-4.66744	0.0101485	0.504946	5.48654	0.00203237	0.468385	-0.197971	0.929993	1	-2.81932	0.0772622
ENSG00000062485	CS	protein_coding	-0.0112433	0.924741	0.998837	0.0297033	0.847016	0.999967	-6.0443e-05	0.999594	0.999942	-0.196866	0.378527	0.818327	0.0096906	0.960123	0.999902	-0.123372	0.523984	0.9984	0.352442	0.259194	0.960071	0.132749	0.547926	0.987155	0.00137003	0.997524	0.999998	0.00244177	0.971322	0.999863	-0.0953112	0.35319	0.791441	0.176222	0.210033	0.999201	0.338601	0.0829032	0.732831	0.089233	0.617581	1	0.014302	0.955258	1	-0.174684	0.305006
ENSG00000062582	MRPS24	protein_coding	0.416851	0.471862	0.945241	0.224863	0.770268	0.999967	-0.271845	0.641618	0.999942	0.611748	0.35865	0.808405	0.90712	0.118367	0.979001	0.619634	0.280578	0.9984	1.08374	0.338944	0.977956	-0.626263	0.4302	0.9999	-0.263338	0.866417	0.999998	0.0798902	0.8185	0.999863	0.715787	0.0264629	0.402481	-0.0318603	0.955625	0.999201	0.633515	0.562456	0.970199	-0.848287	0.39722	1	0.0214299	0.987767	1	0.207466	0.824841
ENSG00000062598	ELMO2	protein_coding	0.012879	0.957219	0.999485	-0.299513	0.334453	0.999967	0.166228	0.488036	0.999942	-0.765525	0.0308587	0.447886	-0.408449	0.184286	0.999902	-0.125165	0.683528	0.9984	-0.181046	0.6098	0.999782	0.264255	0.292821	0.9999	-0.044095	0.929908	0.999998	0.00159146	0.991264	0.999863	-0.400242	0.0284123	0.40879	0.0918812	0.599109	0.999201	-0.218874	0.620053	0.984065	0.549259	0.173693	1	-0.19735	0.732519	1	-0.767586	0.0464196
ENSG00000062716	VMP1	protein_coding	-0.176926	0.74942	0.991841	-0.0738719	0.917734	0.999967	0.039843	0.942662	0.999942	0.836525	0.0831496	0.565248	0.466932	0.264111	0.999902	0.0553766	0.89463	0.9984	0.725911	0.0959752	0.865233	0.4152	0.178059	0.987155	-0.408163	0.507983	0.999998	-0.0633141	0.778792	0.999863	0.423746	0.0878604	0.538906	0.377422	0.109999	0.999201	0.878743	0.225682	0.858505	0.474587	0.473539	1	-0.435107	0.646809	1	1.02379	0.10582
ENSG00000062822	POLD1	protein_coding	0.585874	0.0290935	0.557406	-0.163245	0.638286	0.999967	0.249204	0.349975	0.999942	-0.543911	0.259582	0.746173	0.0177987	0.966144	0.999902	0.08808	0.832941	0.9984	-0.83231	0.039967	0.749496	0.207784	0.469194	0.9999	-0.0768843	0.89292	0.999998	0.278352	0.100162	0.999863	-0.103703	0.671605	0.928129	-0.130023	0.570766	0.999201	-1.44735	0.0116182	0.514478	0.356596	0.497198	1	-0.313614	0.67514	1	-1.1213	0.0252282
ENSG00000063015	SEZ6	protein_coding	ND	ND	ND	ND	ND	ND	ND	ND	ND	-0.320021	0.864642	0.981123	1.24325	0.481725	0.999902	1.54457	0.321181	0.9984	-2.13129	0.545547	0.99941	2.2386	0.332366	0.9999	0.844674	0.869406	0.9999	2.20555	0.0812083	0.999863	1.04564	0.249617	0.718105	ND	ND	ND	-4.21012	0.34066	0.909673	3.56949	0.35012	1	-2.08816	0.727022	ND	-2.56982	0.485084
ENSG00000063046	EIF4B	protein_coding	0.0249999	0.894075	0.997287	-0.270713	0.264248	0.999967	-0.0249648	0.894211	0.999942	-0.407062	0.276119	0.755199	-0.212417	0.511718	0.999902	-0.10295	0.750448	0.9984	0.464649	0.175532	0.930093	0.0931428	0.700943	0.987155	-0.0439558	0.927788	0.999998	-0.0624697	0.578873	0.999863	-0.226144	0.217821	0.686338	0.179458	0.28704	0.999201	0.414687	0.315017	0.90004	0.349692	0.353407	1	-0.00601931	0.991111	1	-0.421475	0.24199
ENSG00000063127	SLC6A16	protein_coding	-0.042232	0.857555	0.997287	0.205253	0.499769	0.999967	0.0248382	0.915653	0.999942	-0.258643	0.487784	0.868177	0.274206	0.398852	0.999902	0.0370965	0.908542	0.9984	-0.638764	0.117075	0.886569	0.110919	0.704176	0.9999	-0.374291	0.514683	0.999998	0.0411173	0.765089	0.999863	0.0428352	0.817407	0.967941	-0.177701	0.395635	0.999201	-0.621278	0.153167	0.811977	-0.106964	0.789726	1	-0.38624	0.495455	1	-0.202628	0.593942
ENSG00000063176	SPHK2	protein_coding	0.235125	0.299945	0.894727	0.0471692	0.872896	0.999967	0.0572039	0.800365	0.999942	-0.486194	0.127087	0.630232	-0.158387	0.567434	0.999902	-0.0485586	0.860214	0.9984	-0.490438	0.192659	0.937394	0.0496335	0.852923	0.9999	-0.00100806	0.998492	0.999998	0.121953	0.358612	0.999863	-0.207363	0.188495	0.657055	-0.110964	0.548657	0.999201	-0.750622	0.051808	0.679366	-0.0117242	0.973718	1	-0.0452665	0.928655	1	-0.7098	0.0356971
ENSG00000063177	RPL18	protein_coding	0.300665	0.0275424	0.556172	-0.307989	0.0805067	0.999967	-0.0739735	0.5877	0.999942	0.282506	0.546919	0.89279	-0.245454	0.545627	0.999902	0.578955	0.154017	0.9984	0.317852	0.442745	0.991741	-0.172971	0.554712	0.987155	-0.07415	0.899249	0.999998	0.0161572	0.875356	0.999863	0.198223	0.417911	0.825839	-0.0262226	0.901719	0.999201	-0.00789438	0.987996	1	0.120695	0.801075	1	0.0127748	0.985165	1	-0.00727975	0.987319
ENSG00000063180	CA11	protein_coding	0.281492	0.401809	0.925929	0.327293	0.452019	0.999967	-0.0238072	0.943463	0.999942	0.332203	0.484709	0.867114	-0.0552428	0.893532	0.999902	0.311638	0.448454	0.9984	-0.457905	0.340018	0.977956	-0.340308	0.318718	0.9999	-0.0321771	0.962227	0.999998	0.169078	0.394266	0.999863	0.182527	0.439361	0.834636	-0.327174	0.1588	0.999201	-0.76319	0.240723	0.867737	-0.68219	0.252703	1	0.00462216	0.995673	1	0.061988	0.91306
ENSG00000063241	ISOC2	protein_coding	0.405078	0.025221	0.542941	-0.323834	0.173076	0.999967	-0.013954	0.937864	0.999942	0.24943	0.606548	0.918468	-0.473576	0.262023	0.999902	0.286427	0.494448	0.9984	-0.0110542	0.97916	0.999782	-0.179352	0.55046	0.9999	-0.00585113	0.992264	0.999998	0.0769002	0.555966	0.999863	0.0147553	0.952886	0.993548	-0.107511	0.583709	0.999201	-0.441929	0.384498	0.921242	0.128622	0.783369	1	0.0221431	0.973583	1	-0.144429	0.745211
ENSG00000063244	U2AF2	protein_coding	0.20488	0.360336	0.914487	-0.300484	0.298953	0.999967	0.334769	0.134854	0.999942	-0.420413	0.257401	0.744953	-0.0107177	0.973412	0.999902	0.215219	0.503156	0.9984	-0.603339	0.0486281	0.778139	0.292614	0.176456	0.987155	-0.0475041	0.91258	0.999998	0.13848	0.332635	0.999863	-0.03968	0.835144	0.971511	-0.0111316	0.950952	0.999201	-0.833283	0.0505304	0.679366	0.578725	0.137061	1	-0.369347	0.507916	1	-0.614748	0.0984331
ENSG00000063438	AHRR	protein_coding	ND	ND	ND	ND	ND	ND	ND	ND	ND	1.30735	0.617626	0.921857	1.34311	0.583596	0.9999	1.84788	0.41617	0.9984	3.12816	0.184982	0.934444	-0.237305	0.878495	0.9999	7.5352	0.0379499	0.999998	0.218074	0.909703	0.999863	1.51326	0.229284	0.699036	1.89382	0.120826	0.999201	5.19057	0.201017	0.845924	-2.31069	0.534391	ND	6.15188	0.257356	ND	2.9387	0.405935
ENSG00000063587	ZNF275	protein_coding	-0.160414	0.431485	0.935885	0.138401	0.598478	0.999967	-0.238928	0.239118	0.999942	-0.532006	0.0473314	0.494961	-0.242853	0.298246	0.999902	-0.291025	0.210742	0.9984	-0.219726	0.528751	0.998586	0.0416027	0.866614	0.9999	-0.254418	0.60472	0.999998	-0.122183	0.322208	0.999863	-0.339765	0.00805671	0.314864	-0.0775746	0.626428	0.999201	-0.0834059	0.801431	1	-0.112729	0.710582	1	-0.00292983	0.994581	1	-0.359447	0.213778
ENSG00000063601	MTMR1	protein_coding	-0.0817463	0.621474	0.972211	0.0149821	0.944154	0.999967	-0.00905088	0.956225	0.999942	-0.52802	0.0931853	0.586416	-0.109267	0.688803	0.999902	-0.250991	0.356811	0.9984	-0.0384947	0.916545	0.999782	0.155251	0.550269	0.9999	-0.103146	0.84236	0.999998	-0.0314092	0.742914	0.999863	-0.276255	0.076326	0.519626	0.0627196	0.719174	0.999201	0.0178416	0.95896	1	0.127564	0.687428	1	-0.0812896	0.857432	1	-0.435614	0.149821
ENSG00000063660	GPC1	protein_coding	-0.411009	0.647116	0.973391	-2.50954	0.0328762	0.999967	-0.104741	0.90581	0.999942	0.147614	0.882383	0.984154	0.0587324	0.947079	0.999902	0.409601	0.634265	0.9984	0.571089	0.612784	0.999782	0.604756	0.449635	0.9999	1.45769	0.362892	0.999998	-0.721775	0.194136	0.999863	0.230247	0.633965	0.915579	0.71816	0.179826	0.999201	0.957358	0.503235	0.958976	3.03977	0.022625	0.869752	1.57356	0.398624	1	0.568081	0.649657
ENSG00000063854	HAGH	protein_coding	0.0280749	0.860871	0.997287	-0.0914641	0.659559	0.999967	0.159555	0.319457	0.999942	-0.207023	0.621522	0.922813	0.0638673	0.860461	0.999902	0.717907	0.0480523	0.9984	0.501508	0.139052	0.905223	0.0670293	0.779914	0.9999	0.0209645	0.965152	0.999998	0.051484	0.592027	0.999863	0.216683	0.333822	0.778154	0.183665	0.265171	0.999201	0.448194	0.313612	0.90004	0.143578	0.724022	1	-0.125487	0.829487	1	-0.224966	0.56223
ENSG00000064115	TM7SF3	protein_coding	0.000293234	0.998311	0.999853	0.092455	0.605728	0.999967	0.219472	0.11188	0.999942	-0.0370609	0.899989	0.988143	-0.215409	0.400404	0.999902	-0.141745	0.578872	0.9984	0.156606	0.628331	0.999782	0.0499071	0.82742	0.9999	0.0123858	0.978375	0.999998	0.106272	0.205985	0.999863	-0.138396	0.320621	0.768025	0.0747524	0.596105	0.999201	0.131272	0.634677	0.985657	-0.0570219	0.821567	1	-0.194196	0.590257	1	-0.0263833	0.912816
ENSG00000064199	SPA17	protein_coding	0.699984	0.242336	0.866801	-0.928589	0.234555	0.999967	0.0611322	0.917471	0.999942	-0.321182	0.540529	0.890122	0.806124	0.0843176	0.940472	0.040754	0.927923	0.9984	0.324244	0.667496	0.999782	0.7759	0.146271	0.9999	0.124101	0.906458	0.999998	0.140998	0.699645	0.999863	0.1999	0.464754	0.847784	0.546896	0.122464	0.999201	-0.396318	0.649921	0.986516	1.60831	0.0465081	1	0.0762434	0.946029	1	-1.01418	0.18155
ENSG00000064270	ATP2C2	protein_coding	-0.222953	0.84562	0.997287	-1.43787	0.333748	0.999967	1.12565	0.342472	0.999942	1.58344	0.282714	0.761271	0.820207	0.586468	0.999902	0.398301	0.746338	0.9984	4.48971	0.00825538	0.441409	1.10951	0.28586	0.9999	-5.29837	0.063358	0.999998	0.033341	0.961127	0.999863	0.898469	0.231445	0.701668	1.28617	0.152728	0.999201	4.80245	0.0343912	0.63008	2.54156	0.195394	1	-6.42154	0.0567994	1	1.82317	0.327897
ENSG00000064300	NGFR	protein_coding	1.0916	0.25305	0.869309	-0.375352	0.733556	0.999967	-0.614288	0.480553	0.999942	-0.0294695	0.975312	0.996407	0.8952	0.296903	0.999902	-0.0993511	0.903383	0.9984	1.12027	0.470952	0.995275	0.855132	0.441673	0.9999	1.35167	0.53874	0.999998	-0.024657	0.963255	0.999863	0.24354	0.609298	0.907743	1.04527	0.173343	0.999201	0.0111015	0.994524	1	1.18434	0.40887	1	1.97544	0.336018	1	-1.11194	0.435963
ENSG00000064309	CDON	protein_coding	-1.15118	0.0257964	0.547112	-0.19833	0.766217	0.999967	0.539075	0.292816	0.999942	-0.8749	0.101176	0.598777	-0.314441	0.507533	0.999902	-0.128879	0.777763	0.9984	-0.312146	0.719671	0.999782	0.203628	0.738267	0.9999	2.01072	0.0977771	0.999998	-0.218236	0.523554	0.999863	-0.405317	0.125326	0.589831	0.306667	0.500822	0.999201	0.800297	0.354672	0.913157	0.381189	0.62693	1	1.48423	0.182876	1	0.269534	0.717557
ENSG00000064489	BORCS8-MEF2B	protein_coding	0.75138	0.496879	0.951311	3.58399	0.0236401	0.943755	1.46452	0.193985	0.999942	-0.480431	0.696786	0.942429	-0.153336	0.888371	0.999902	-0.654747	0.530108	0.9984	1.06617	0.499878	0.997164	2.6703	0.0221723	0.9999	6.74673	0.0260041	0.999998	1.69982	0.0141484	0.999863	-0.507645	0.395562	0.815466	2.47942	0.00445698	0.568983	0.317682	0.86678	1	-0.900191	0.635915	1	5.32478	0.0977484	1	-1.19242	0.479653
ENSG00000064490	RFXANK	protein_coding	0.330903	0.152606	0.810625	-0.00845138	0.977484	0.999967	0.133161	0.565136	0.999942	0.424794	0.236425	0.727979	0.0583245	0.851119	0.999902	0.445984	0.15106	0.9984	0.105792	0.79444	0.999782	0.0528244	0.854029	0.9999	-0.266778	0.642578	0.999998	0.17731	0.199049	0.999863	0.296795	0.0968322	0.549954	0.0204757	0.917913	0.999201	-0.250257	0.592424	0.978528	0.046886	0.912628	1	-0.386946	0.527708	1	0.104962	0.796988
ENSG00000064547	LPAR2	protein_coding	-0.216895	0.410571	0.929308	0.126648	0.710268	0.999967	0.316127	0.230977	0.999942	0.872185	0.0797185	0.561796	0.698642	0.105073	0.966502	0.573447	0.183274	0.9984	0.0504193	0.894337	0.999782	0.558977	0.0373533	0.9999	0.213492	0.691209	0.999998	0.074152	0.648596	0.999863	0.693517	0.00509337	0.282992	0.363922	0.0590541	0.999201	0.242637	0.691394	0.993018	0.417787	0.454282	1	-0.089475	0.911044	1	1.09855	0.0394814
ENSG00000064651	SLC12A2	protein_coding	-0.200097	0.365949	0.915833	0.277029	0.33178	0.999967	-0.285476	0.195486	0.999942	-0.325177	0.281886	0.760421	-0.0838373	0.750037	0.999902	-0.338583	0.196135	0.9984	-0.027687	0.944449	0.999782	-0.293433	0.296475	0.9999	-0.291216	0.602494	0.999998	-0.122249	0.380631	0.999863	-0.24266	0.0957875	0.548049	-0.218496	0.244431	0.999201	0.147303	0.70909	0.997465	-0.583513	0.105813	1	0.00682332	0.989394	1	-0.11399	0.739989
ENSG00000064666	CNN2	protein_coding	0.00831439	0.970746	0.999485	-0.124312	0.671245	0.999967	0.222714	0.326028	0.999942	0.357781	0.24719	0.73782	0.176932	0.508771	0.999902	0.366351	0.171222	0.9984	0.0734595	0.826751	0.999782	0.325784	0.169787	0.987155	-0.284634	0.548743	0.999998	0.0612686	0.651784	0.999863	0.295476	0.0465064	0.459286	0.166371	0.319821	0.999201	0.040331	0.919587	1	0.435752	0.232294	1	-0.494425	0.344587	1	0.360134	0.30165
ENSG00000064687	ABCA7	protein_coding	0.0235482	0.915046	0.997287	0.138207	0.627924	0.999967	0.142837	0.517676	0.999942	0.299379	0.46905	0.860347	0.465797	0.193347	0.999902	0.394007	0.271188	0.9984	-0.0278745	0.945411	0.999782	0.270848	0.346817	0.987155	-0.0457556	0.936674	0.999998	0.0966338	0.452963	0.999863	0.394725	0.051222	0.470421	0.141884	0.486552	0.999201	-0.076471	0.883088	1	0.118325	0.803212	1	-0.175538	0.796593	1	0.285661	0.529134
ENSG00000064692	SNCAIP	protein_coding	-0.107782	0.981984	0.9999	-3.26255	0.596027	0.9999	1.79464	0.705509	0.999942	-0.677706	0.785637	0.962756	2.71884	0.240988	0.9999	-3.23576	0.16959	0.9984	1.86691	0.509374	0.997893	3.33405	0.105232	0.9999	0.330147	0.930841	0.9999	-0.289933	0.913383	0.999863	-0.479438	0.728552	0.944816	2.36996	0.0851442	0.999201	1.97518	0.7029	0.996847	6.79343	0.158575	ND	-1.41517	0.830534	ND	-0.683873	0.879491
ENSG00000064703	DDX20	protein_coding	-0.215258	0.227234	0.859624	0.152039	0.513007	0.999967	0.0478168	0.787764	0.999942	-0.410117	0.213947	0.71115	-0.0739825	0.796468	0.999902	-0.437865	0.125776	0.9984	-0.133775	0.771562	0.999782	0.0457468	0.88839	0.9999	-0.477209	0.462754	0.999998	-0.0293827	0.790336	0.999863	-0.299613	0.0666672	0.500543	-0.0827006	0.721846	0.999201	0.055323	0.895845	1	-0.12403	0.749055	1	-0.512714	0.351913	1	-0.184818	0.615634
ENSG00000064763	FAR2	protein_coding	-0.225695	0.522486	0.956991	0.0429131	0.925453	0.999967	0.214038	0.545037	0.999942	0.178885	0.702547	0.944139	0.609765	0.133937	0.999902	-0.317885	0.433452	0.9984	0.770563	0.160248	0.922147	0.53548	0.16625	0.9999	0.132459	0.863892	0.999998	0.0172268	0.934697	0.999863	0.170882	0.489801	0.85955	0.530553	0.0612826	0.999201	0.974908	0.173303	0.82707	0.47923	0.463989	1	-0.0686832	0.941458	1	0.416352	0.504058
ENSG00000064787	BCAS1	protein_coding	-0.296736	0.593234	0.969137	0.621043	0.381629	0.999967	0.259712	0.646323	0.999942	-0.435861	0.534275	0.887988	0.0690502	0.909569	0.999902	0.0516828	0.932365	0.9984	0.752024	0.366462	0.979749	1.00069	0.108018	0.9999	-0.0483664	0.967943	0.999998	0.135142	0.68344	0.999863	-0.0754804	0.825656	0.970187	0.763112	0.0678628	0.999201	1.02371	0.291077	0.891176	0.365359	0.688241	1	-0.282848	0.826873	1	-0.123952	0.884896
ENSG00000064835	POU1F1	protein_coding	ND	ND	ND	ND	ND	ND	ND	ND	ND	-0.512389	0.909801	0.989859	-0.730905	0.850983	0.9999	0.354094	0.929791	0.9984	ND	ND	ND	ND	ND	ND	ND	ND	ND	#N/A	#N/A	#N/A	-0.284762	0.890628	0.983973	ND	ND	ND	0	1	1	-0.546419	0.964982	ND	-0.103229	0.995391	ND	0.123534	0.991693
ENSG00000064886	CHI3L2	protein_coding	0.0774176	0.717299	0.987057	0.00950697	0.972625	0.999967	0.0194371	0.927585	0.999942	-0.00360656	0.992068	0.998814	0.0271914	0.931572	0.999902	0.0286918	0.927228	0.9984	0.251042	0.549042	0.99941	0.391478	0.186589	0.9999	0.821672	0.162818	0.999998	0.0384294	0.7552	0.999863	0.0194177	0.910979	0.9866	0.41555	0.0401067	0.999201	0.147299	0.735125	0.999449	0.367195	0.356815	1	0.813904	0.150484	1	-0.0710857	0.851185
ENSG00000064932	SBNO2	protein_coding	0.208595	0.511686	0.955366	-0.398613	0.336847	0.999967	0.764494	0.0172992	0.999942	-0.385525	0.546243	0.892508	0.215148	0.698808	0.999902	0.253435	0.647506	0.9984	-1.75909	0.00200796	0.198873	0.446429	0.265954	0.9999	0.0341962	0.965956	0.999998	0.272291	0.200335	0.999863	0.0453787	0.888235	0.983581	-0.233034	0.525644	0.999201	-1.99193	0.0126891	0.53139	0.838552	0.251188	1	-0.715059	0.493707	1	-0.583129	0.401478
ENSG00000064933	PMS1	protein_coding	0.0936136	0.539719	0.96039	0.0173198	0.93022	0.999967	-0.231608	0.12558	0.999942	-0.327745	0.353682	0.804534	-0.350164	0.254807	0.999902	-0.277738	0.36426	0.9984	0.392594	0.321301	0.976142	-0.0853142	0.760942	0.9999	-0.10659	0.848607	0.999998	-0.0506416	0.600636	0.999863	-0.31643	0.0618619	0.49397	0.0465273	0.814472	0.999201	0.271937	0.482056	0.954396	-0.112479	0.75113	1	0.139413	0.78207	1	-0.411762	0.222404
ENSG00000064961	HMG20B	protein_coding	0.213454	0.312678	0.90225	-0.229483	0.400845	0.999967	0.407656	0.053702	0.999942	0.392609	0.205729	0.706664	0.159363	0.55319	0.999902	0.543526	0.0430524	0.9984	-0.303885	0.404661	0.987347	-0.0642343	0.80349	0.9999	0.176589	0.732292	0.999998	0.184125	0.177392	0.999863	0.360574	0.0189044	0.372847	-0.0973563	0.582572	0.999201	-0.542258	0.174983	0.82707	0.15087	0.679747	1	-0.218062	0.677193	1	0.189788	0.586852
ENSG00000064989	CALCRL	protein_coding	-0.643712	0.202685	0.841188	-1.03537	0.107042	0.999967	-0.14097	0.773825	0.999942	-0.541895	0.322461	0.788557	-0.152538	0.748914	0.999902	-0.809704	0.0882596	0.9984	1.2697	0.045125	0.762288	-0.0217015	0.961606	0.9999	-0.310558	0.723766	0.999998	-0.531713	0.0711552	0.999863	-0.487137	0.076764	0.520442	0.275599	0.420469	0.999201	1.85462	0.0263088	0.607375	0.993958	0.19451	1	-0.163499	0.878134	1	0.0766494	0.916063
ENSG00000065029	ZNF76	protein_coding	0.21492	0.358188	0.914487	-0.31863	0.292445	0.999967	0.049897	0.830577	0.999942	-0.846958	0.0251163	0.424798	-0.329636	0.315682	0.999902	0.116073	0.722889	0.9984	-0.508573	0.124757	0.893916	0.0662568	0.778025	0.9999	0.188073	0.687744	0.999998	0.0275317	0.848245	0.999863	-0.302535	0.142768	0.609233	-0.0810424	0.634052	0.999201	-0.748507	0.0891721	0.742975	0.370846	0.357948	1	0.151138	0.792856	1	-1.05038	0.00634463
ENSG00000065054	SLC9A3R2	protein_coding	0.520146	0.140679	0.802856	-0.388544	0.394615	0.999967	0.266806	0.447942	0.999942	0.150828	0.753148	0.957728	0.360612	0.39054	0.999902	0.626953	0.128894	0.9984	-0.430034	0.540609	0.99941	-0.261762	0.60141	0.9999	0.943401	0.347309	0.999998	0.220764	0.314563	0.999863	0.401515	0.0862296	0.535763	-0.123221	0.739436	0.999201	-0.973164	0.177376	0.82713	0.120256	0.856512	1	0.689977	0.46899	1	-0.357115	0.57438
ENSG00000065057	NTHL1	protein_coding	0.571426	0.0219938	0.525704	0.151816	0.638221	0.999967	0.090361	0.716144	0.999942	0.246054	0.608895	0.91905	-0.109648	0.793059	0.999902	0.607255	0.14415	0.9984	-0.158554	0.751552	0.999782	-0.303479	0.392593	0.9999	0.301663	0.670499	0.999998	0.28901	0.0622273	0.999863	0.247295	0.311213	0.761953	-0.173089	0.486049	0.999201	-0.75546	0.195048	0.841698	-0.468308	0.380739	1	0.223631	0.769501	1	-0.314342	0.537996
ENSG00000065060	UHRF1BP1	protein_coding	-0.23962	0.28455	0.886114	-0.0439051	0.878425	0.999967	0.0924141	0.676684	0.999942	-0.687202	0.0954712	0.590265	-0.261597	0.467786	0.999902	-0.40433	0.257573	0.9984	-0.115694	0.798582	0.999782	0.0550995	0.863988	0.9999	0.776578	0.224762	0.999998	-0.0644456	0.629974	0.999863	-0.428986	0.0368245	0.431833	0.115277	0.625463	0.999201	0.100106	0.845897	1	0.0854265	0.855982	1	0.697929	0.29869	1	-0.434979	0.333293
ENSG00000065150	IPO5	protein_coding	0.132277	0.551389	0.961967	-0.0422828	0.882841	0.999967	-0.106134	0.632061	0.999942	-0.574207	0.155761	0.660767	-0.425353	0.225282	0.999902	-0.219171	0.531559	0.9984	0.258268	0.518357	0.997893	-0.0130243	0.963264	0.9999	0.0331182	0.95325	0.999998	-0.0024011	0.985392	0.999863	-0.388545	0.0521658	0.471719	0.0702235	0.721156	0.999201	0.101327	0.835714	1	0.0153058	0.972649	1	0.152286	0.811619	1	-0.695677	0.10276
ENSG00000065154	OAT	protein_coding	-0.311512	0.341611	0.910415	0.140818	0.740356	0.999967	0.273601	0.404002	0.999942	0.117458	0.750141	0.957394	0.367209	0.25094	0.999902	-0.317034	0.320943	0.9984	0.514029	0.255556	0.959704	0.434951	0.172759	0.9999	-0.0589044	0.926376	0.999998	0.0316914	0.873827	0.999863	0.048487	0.801563	0.96367	0.38379	0.0949395	0.999201	0.800775	0.171423	0.824842	0.279565	0.601643	1	-0.319528	0.676285	1	0.439931	0.38863
ENSG00000065183	WDR3	protein_coding	0.244385	0.171947	0.821291	0.0615158	0.790002	0.999967	-0.0745613	0.673809	0.999942	-0.428553	0.162764	0.667725	0.0978442	0.714186	0.999902	-0.450688	0.09037	0.9984	-0.437791	0.363901	0.979297	0.0196989	0.953929	0.9999	-0.277632	0.682923	0.999998	0.077586	0.478485	0.999863	-0.244682	0.13013	0.595703	-0.159249	0.518547	0.999201	-0.707541	0.102153	0.763541	-0.0590444	0.881435	1	-0.190694	0.734885	1	-0.662615	0.0788026
ENSG00000065268	WDR18	protein_coding	0.428437	0.0415755	0.614198	-0.305686	0.262954	0.999967	0.0108696	0.958727	0.999942	0.155184	0.67014	0.936037	0.175741	0.578142	0.999902	0.407351	0.196922	0.9984	0.119716	0.785239	0.999782	-0.290007	0.351419	0.9999	-0.634704	0.308587	0.999998	0.0988493	0.487107	0.999863	0.253375	0.152375	0.620405	-0.228517	0.30531	0.999201	-0.334049	0.465648	0.950933	0.00120637	0.997708	1	-0.632842	0.292572	1	-0.262459	0.511857
ENSG00000065308	TRAM2	protein_coding	-0.00998852	0.942039	0.999485	0.0859736	0.627158	0.999967	0.0310933	0.819473	0.999942	-0.543643	0.048239	0.498646	-0.098268	0.681935	0.999902	-0.0494491	0.835564	0.9984	-0.0522447	0.875865	0.999782	-0.178581	0.451535	0.9999	0.021786	0.963171	0.999998	0.028256	0.720216	0.999863	-0.200153	0.156909	0.624416	-0.1127	0.442704	0.999201	-0.067197	0.797975	1	-0.27619	0.251269	1	0.00371285	0.99132	1	-0.519198	0.0235661
ENSG00000065320	NTN1	protein_coding	0.14437	0.934451	0.999485	-1.13987	0.603621	0.9999	2.23839	0.16938	0.999942	-2.71402	0.0791292	0.561269	0.178712	0.885285	0.999902	-0.539916	0.67389	0.9984	-1.75702	0.419274	0.990776	2.19742	0.175959	0.9999	-6.18287	0.0892049	0.999998	0.744845	0.455799	0.999863	-0.981169	0.191896	0.66032	-0.468577	0.700076	0.999201	-1.9044	0.440148	0.940012	3.04474	0.192991	1	-8.27826	0.0241331	ND	-2.90231	0.204615
ENSG00000065328	MCM10	protein_coding	-1.44322	0.078301	0.716522	-0.597774	0.569021	0.999967	0.682945	0.400932	0.999942	-0.586073	0.544086	0.89168	0.101831	0.903285	0.999902	0.476642	0.561777	0.9984	0.329023	0.75216	0.999782	0.259971	0.730253	0.9999	2.11652	0.14574	0.999998	-0.433851	0.39294	0.999863	0.111551	0.81461	0.967045	0.572825	0.286158	0.999201	1.74256	0.233828	0.861817	0.8517	0.527065	1	1.4515	0.443656	1	0.84965	0.509569
ENSG00000065357	DGKA	protein_coding	0.0697674	0.734138	0.990511	0.0872507	0.742201	0.999967	-0.0751803	0.714277	0.999942	-0.996381	0.0023332	0.230463	-0.282851	0.318564	0.999902	0.112998	0.690122	0.9984	-0.223753	0.482323	0.996053	0.264183	0.240869	0.987155	0.402669	0.371048	0.999998	0.0171864	0.886447	0.999863	-0.328394	0.0893977	0.539845	0.146323	0.361558	0.999201	-0.318731	0.409376	0.929014	0.162597	0.644875	1	0.490816	0.33165	1	-1.05559	0.00174664
ENSG00000065361	ERBB3	protein_coding	-0.610941	0.422845	0.931874	-0.630751	0.528557	0.999967	-0.272459	0.720777	0.999942	0.167974	0.794252	0.965047	-2.25644	0.000108822	0.0960461	-0.567981	0.315775	0.9984	0.908654	0.349949	0.977956	0.438438	0.503573	0.9999	1.48626	0.259668	0.999998	-0.451804	0.310219	0.999863	-0.902945	0.0193578	0.372847	0.697118	0.122577	0.999201	1.50985	0.208031	0.851324	0.976974	0.363165	1	1.76774	0.247603	1	0.794582	0.432221
ENSG00000065485	PDIA5	protein_coding	-0.0163083	0.946005	0.999485	-0.734982	0.0205797	0.923216	0.540374	0.0234305	0.999942	-0.00155211	0.997112	0.999796	-0.142147	0.704051	0.999902	0.262368	0.479704	0.9984	0.201752	0.670447	0.999782	0.138127	0.681751	0.9999	0.194867	0.771073	0.999998	0.0366408	0.843431	0.999863	0.051186	0.808297	0.965911	0.163999	0.465079	0.999201	0.193569	0.702887	0.996847	0.865361	0.0658405	1	-0.333286	0.614594	1	0.028952	0.948019
ENSG00000065491	TBC1D22B	protein_coding	-0.0750691	0.670002	0.977343	-0.188957	0.410479	0.999967	-0.0392871	0.82285	0.999942	-0.381805	0.203746	0.706165	-0.0299911	0.908641	0.999902	0.0882714	0.734371	0.9984	0.26812	0.472184	0.995275	0.0973454	0.712141	0.9999	0.13462	0.797799	0.999998	-0.0866717	0.396715	0.999863	-0.0825943	0.583245	0.897187	0.152022	0.359435	0.999201	0.317784	0.31729	0.900089	0.273117	0.349839	1	0.186788	0.651195	1	-0.295391	0.284812
ENSG00000065534	MYLK	protein_coding	-0.922801	0.0197295	0.514047	0.51271	0.3147	0.999967	0.210903	0.593052	0.999942	0.82831	0.010148	0.335216	-0.806941	0.00396455	0.34434	0.296174	0.289261	0.9984	-0.446122	0.367357	0.979749	-0.488373	0.163981	0.987155	1.46993	0.0358512	0.999998	-0.141593	0.58883	0.999863	0.0322536	0.887508	0.983449	-0.200037	0.505979	0.999201	0.45248	0.505809	0.958976	-1.01472	0.102359	1	1.27161	0.153	1	1.7635	0.00298298
ENSG00000065548	ZC3H15	protein_coding	-0.0838888	0.670877	0.977421	0.288832	0.257452	0.999967	-0.0699156	0.723272	0.999942	0.640515	0.0774285	0.556993	0.188262	0.549003	0.999902	-0.068913	0.826361	0.9984	0.776249	0.0175493	0.601306	-0.112339	0.626852	0.987155	-0.217464	0.63797	0.999998	0.00643591	0.957467	0.999863	0.21683	0.251877	0.720832	0.123123	0.522572	0.999201	0.835054	0.0463354	0.671026	-0.41554	0.277577	1	-0.134558	0.806294	1	0.734807	0.0445358
ENSG00000065559	MAP2K4	protein_coding	-0.27702	0.3588	0.914487	0.0769776	0.844029	0.999967	0.0121304	0.967976	0.999942	0.207403	0.553811	0.896073	0.175045	0.564251	0.999902	-0.100891	0.739481	0.9984	0.747264	0.0593093	0.809356	0.379524	0.174781	0.9999	-0.0334996	0.952222	0.999998	-0.0788435	0.660164	0.999863	0.0834981	0.62748	0.912858	0.425742	0.0355869	0.999201	0.999503	0.0590286	0.695667	0.287337	0.552728	1	-0.0327587	0.962264	1	0.495043	0.28332
ENSG00000065609	SNAP91	protein_coding	-1.33742	0.778411	0.9999	-0.754165	0.903516	0.9999	0.121606	0.979755	0.999942	ND	ND	ND	ND	ND	ND	ND	ND	ND	ND	ND	ND	ND	ND	ND	ND	ND	ND	-0.447971	0.879905	0.999863	ND	ND	ND	ND	ND	ND	2.92124	0.817256	1	0.176336	0.987792	ND	7.70181	0.640281	ND	-1.44803	0.895139
ENSG00000065613	SLK	protein_coding	-0.141855	0.433774	0.937128	0.502951	0.0315882	0.989532	0.0537751	0.766631	0.999942	0.237609	0.547994	0.893138	-0.048682	0.887005	0.999902	-0.359073	0.294523	0.9984	0.177388	0.584942	0.999782	0.210395	0.359573	0.987155	0.128256	0.779923	0.999998	0.0829185	0.497582	0.999863	-0.0784998	0.696274	0.934813	0.189069	0.189642	0.999201	0.294263	0.498863	0.958976	-0.307099	0.439442	1	0.087438	0.877967	1	0.390047	0.304238
ENSG00000065615	CYB5R4	protein_coding	-0.0237098	0.938584	0.999485	0.301312	0.448728	0.999967	0.114483	0.709921	0.999942	0.239684	0.510115	0.878577	0.0644329	0.838059	0.999902	-0.229478	0.466517	0.9984	0.537476	0.204198	0.942736	0.468817	0.117112	0.987155	0.178669	0.765168	0.999998	0.109206	0.547277	0.999863	0.0103528	0.954676	0.993884	0.444386	0.0354557	0.999201	0.536641	0.336453	0.907776	0.153248	0.763758	1	0.0771606	0.915894	1	0.274272	0.573376
ENSG00000065618	COL17A1	protein_coding	-0.715491	0.435459	0.937466	0.867414	0.485281	0.999967	3.40645	0.000856644	0.999942	0.128266	0.880448	0.983675	1.9198	0.0395427	0.803898	0.80762	0.295138	0.9984	4.07151	0.0164889	0.588092	-0.356964	0.713841	0.9999	-2.24273	0.301488	0.999998	1.12062	0.0947174	0.999863	0.831537	0.0644502	0.497591	0.50799	0.540313	0.999201	4.75837	0.00985887	0.503367	-1.24018	0.404504	1	-5.61535	0.013731	1	0.852237	0.527378
ENSG00000065665	SEC61A2	protein_coding	-0.0486984	0.849851	0.997287	0.0396582	0.905878	0.999967	0.0539715	0.834443	0.999942	-0.398456	0.240855	0.732877	0.13644	0.643667	0.999902	0.0493585	0.866309	0.9984	0.125938	0.783594	0.999782	0.691128	0.0329899	0.9999	0.138975	0.828865	0.999998	0.0113682	0.939382	0.999863	-0.0399896	0.814932	0.967203	0.444683	0.0536309	0.999201	0.150511	0.74796	1	0.637798	0.137603	1	0.0977367	0.872322	1	-0.337873	0.407563
ENSG00000065809	FAM107B	protein_coding	-0.152772	0.342288	0.911301	-0.0910593	0.661222	0.999967	0.0478903	0.765908	0.999942	-0.259346	0.301622	0.774726	-0.117717	0.588362	0.999902	-0.038673	0.858829	0.9984	0.341174	0.270893	0.961364	0.192926	0.378508	0.987155	0.0321056	0.941565	0.999998	-0.0611002	0.52347	0.999863	-0.127967	0.277063	0.738701	0.212215	0.124003	0.999201	0.46871	0.0814739	0.730567	0.269573	0.272458	1	-0.00275165	0.993762	1	-0.0961202	0.68212
ENSG00000065923	SLC9A7	protein_coding	0.133292	0.595867	0.969922	-0.142715	0.659034	0.999967	-0.178066	0.47549	0.999942	-0.41461	0.163148	0.667991	-0.09608	0.710636	0.999902	-0.253286	0.325421	0.9984	-0.431893	0.319269	0.976142	-0.112986	0.713188	0.9999	-0.574406	0.348348	0.999998	-0.0532304	0.719569	0.999863	-0.240547	0.0945939	0.546146	-0.267375	0.219535	0.999201	-0.589061	0.185254	0.833722	0.0149771	0.970646	1	-0.383633	0.508203	1	-0.535907	0.167684
ENSG00000065970	FOXJ2	protein_coding	-0.057152	0.725814	0.988267	0.0871604	0.678772	0.999967	0.284364	0.0806701	0.999942	-0.318535	0.281189	0.759835	-0.0679033	0.791063	0.999902	-0.0949965	0.710521	0.9984	-0.0573747	0.868332	0.999782	0.263641	0.281367	0.9999	-0.0973577	0.842101	0.999998	0.107687	0.292384	0.999863	-0.14655	0.301598	0.754559	0.120501	0.465918	0.999201	-0.0253745	0.937032	1	0.162371	0.579884	1	-0.368862	0.379358	1	-0.250417	0.371204
ENSG00000066027	PPP2R5A	protein_coding	-0.147573	0.516213	0.955796	0.301224	0.304897	0.999967	0.0971565	0.669077	0.999942	0.175458	0.476535	0.863483	0.0228634	0.914732	0.999902	0.0357531	0.866974	0.9984	0.423548	0.217926	0.951144	0.329611	0.175058	0.987155	0.140128	0.773077	0.999998	0.0538744	0.697084	0.999863	0.0693011	0.542252	0.883697	0.328433	0.0403591	0.999201	0.545969	0.135245	0.798034	0.0141317	0.966226	1	0.0559631	0.906866	1	0.333583	0.295553
ENSG00000066044	ELAVL1	protein_coding	0.109546	0.319833	0.903413	0.0610401	0.668018	0.999967	0.141119	0.198595	0.999942	0.0686673	0.756935	0.958693	-0.0804018	0.676155	0.999902	-0.0126147	0.947651	0.9984	0.230038	0.467377	0.995275	-0.0986965	0.65949	0.9999	-0.143493	0.74852	0.999998	0.110643	0.0799098	0.999863	-0.0150915	0.879247	0.982203	-0.0110422	0.939519	0.999201	0.0953453	0.613281	0.98212	-0.173805	0.314796	1	-0.27159	0.270707	1	-0.030669	0.852174
ENSG00000066135	KDM4A	protein_coding	0.398142	0.0116579	0.462668	-0.16372	0.422353	0.999967	0.012306	0.937373	0.999942	-0.154014	0.575156	0.9055	-0.0721196	0.762452	0.999902	0.121636	0.609127	0.9984	-0.390129	0.27318	0.961364	0.0592694	0.814216	0.9999	-0.0516904	0.918193	0.999998	0.119003	0.281774	0.999863	-0.0235847	0.857245	0.977189	-0.0848457	0.618336	0.999201	-0.813469	0.00396443	0.392566	0.20845	0.421034	1	-0.0510019	0.889917	1	-0.540797	0.0281461
ENSG00000066185	ZMYND12	protein_coding	-0.0800006	0.905577	0.997287	0.285458	0.743641	0.999967	-0.224663	0.734152	0.999942	0.484925	0.258272	0.744953	-1.25358	0.00127702	0.251776	0.651049	0.0854726	0.9984	-0.142959	0.830783	0.999782	-0.450889	0.365627	0.9999	1.07078	0.263496	0.999998	-0.0574022	0.883099	0.999863	-0.0485477	0.86997	0.981036	-0.112476	0.762644	0.999201	-0.0622142	0.951849	1	-0.751492	0.435821	1	1.30346	0.332628	1	0.607517	0.502091
ENSG00000066279	ASPM	protein_coding	-0.991134	0.0298773	0.559818	0.184283	0.741577	0.999967	-0.507274	0.243746	0.999942	-1.07255	0.0416332	0.477529	0.854844	0.0615207	0.892948	0.280709	0.537729	0.9984	0.880355	0.206597	0.943289	0.763004	0.12768	0.9999	2.07453	0.0327987	0.999998	-0.523739	0.0522414	0.999863	0.13623	0.658721	0.923587	0.998679	0.00627216	0.636929	1.85271	0.0278991	0.61166	0.564464	0.458602	1	2.59486	0.0158632	1	-0.0718026	0.922304
ENSG00000066336	SPI1	protein_coding	0.033449	0.915829	0.997287	-0.134357	0.742377	0.999967	0.180852	0.567752	0.999942	0.740113	0.0582284	0.520239	0.234236	0.488847	0.999902	0.431143	0.202638	0.9984	0.543127	0.107047	0.879829	0.277241	0.244658	0.987155	-0.201122	0.673082	0.999998	0.0515518	0.78226	0.999863	0.441277	0.0245642	0.395716	0.28484	0.0937192	0.999201	0.485256	0.382534	0.920722	0.397327	0.433592	1	-0.369064	0.612015	1	0.717375	0.139156
ENSG00000066382	MPPED2	protein_coding	-0.0163224	0.971339	0.999485	0.700106	0.240446	0.999967	0.0349812	0.938482	0.999942	0.848756	0.101244	0.598777	-1.15787	0.0141892	0.578775	0.221411	0.620935	0.9984	0.311041	0.712147	0.999782	0.342342	0.57427	0.9999	2.00821	0.101271	0.999998	0.154015	0.573765	0.999863	-0.0555146	0.861963	0.978328	0.572498	0.193136	0.999201	0.303418	0.703939	0.997161	-0.37222	0.621317	1	1.98522	0.0658742	1	0.877704	0.21164
ENSG00000066422	ZBTB11	protein_coding	-0.478189	0.0440187	0.623371	0.171841	0.57516	0.999967	-0.24336	0.303969	0.999942	-0.434471	0.241938	0.73366	-0.0851022	0.791532	0.999902	-0.594487	0.0645724	0.9984	0.225188	0.641645	0.999782	0.0559641	0.870095	0.9999	0.0791103	0.907865	0.999998	-0.233646	0.11867	0.999863	-0.359601	0.0558451	0.480968	0.103093	0.675254	0.999201	0.678726	0.199236	0.84513	-0.130182	0.78755	1	0.335645	0.627204	1	0.0547584	0.905517
ENSG00000066427	ATXN3	protein_coding	-0.180848	0.337795	0.909667	0.299852	0.218638	0.999967	0.0108402	0.954137	0.999942	0.0775775	0.839646	0.975634	-0.0193432	0.953579	0.999902	-0.429733	0.195648	0.9984	0.229554	0.523508	0.998156	0.0957424	0.706868	0.9999	-0.0248399	0.961025	0.999998	0.00449595	0.969795	0.999863	-0.136525	0.481097	0.855664	0.115693	0.492505	0.999201	0.385629	0.376933	0.919333	-0.218694	0.583355	1	-0.0225263	0.968521	1	0.269272	0.479477
ENSG00000066468	FGFR2	protein_coding	1.65907	0.0220303	0.525704	-1.05117	0.270177	0.999967	0.491982	0.491827	0.999942	-0.816621	0.185241	0.687332	1.2362	0.0264305	0.73192	-0.160121	0.763929	0.9984	-0.881915	0.444047	0.991741	0.378487	0.598856	0.9999	-3.77976	0.0105304	0.755654	0.551721	0.230627	0.999863	0.162961	0.640903	0.917707	-0.454348	0.457956	0.999201	-2.54076	0.0536997	0.682742	1.35379	0.224496	1	-4.25747	0.00782507	1	-2.56659	0.0146422
ENSG00000066557	LRRC40	protein_coding	-0.181494	0.357838	0.914469	0.0471432	0.850723	0.999967	-0.0824963	0.666409	0.999942	-0.335814	0.401658	0.830003	-0.316294	0.363224	0.999902	-0.561689	0.105455	0.9984	0.555702	0.259822	0.960706	-0.235259	0.500196	0.9999	-0.0363888	0.958277	0.999998	-0.089224	0.437103	0.999863	-0.408147	0.0376359	0.433108	0.00598077	0.981744	0.999201	0.704732	0.17336	0.82707	-0.287678	0.542611	1	0.0608216	0.927915	1	-0.150637	0.738863
ENSG00000066651	TRMT11	protein_coding	-0.165359	0.471182	0.945241	-0.482625	0.106642	0.999967	-0.38201	0.0933013	0.999942	-0.413152	0.254138	0.742112	-0.228373	0.469045	0.999902	-0.172832	0.581776	0.9984	0.724431	0.0788625	0.847947	-0.222814	0.44583	0.9999	-0.202789	0.726804	0.999998	-0.322423	0.0171114	0.999863	-0.257858	0.141577	0.607567	0.0497875	0.827911	0.999201	0.862913	0.0552947	0.689514	0.247387	0.550877	1	0.192513	0.742332	1	-0.238618	0.543374
ENSG00000066654	THUMPD1	protein_coding	-0.352213	0.0404971	0.609815	0.429376	0.0532134	0.999967	-0.197956	0.249365	0.999942	0.420576	0.231224	0.723656	-0.0400957	0.895178	0.999902	-0.231528	0.446693	0.9984	0.50852	0.091143	0.862238	-0.164446	0.439596	0.987155	-0.0956165	0.822151	0.999998	-0.114554	0.364926	0.999863	0.0161032	0.929551	0.989082	0.0366868	0.820066	0.999201	0.835654	0.0267916	0.608079	-0.608232	0.0774926	1	0.115353	0.815286	1	0.783234	0.0173399
ENSG00000066697	MSANTD3	protein_coding	-0.508072	0.128597	0.790947	0.306155	0.476808	0.999967	0.331812	0.318842	0.999942	0.583585	0.153806	0.658358	-0.608806	0.087686	0.943356	0.441528	0.212913	0.9984	-0.562717	0.178565	0.931938	-0.431895	0.146262	0.9999	0.505916	0.393106	0.999998	0.00137273	0.994858	0.999863	0.116124	0.623357	0.911009	-0.335376	0.135981	0.999201	-0.0795058	0.895229	1	-0.752239	0.172903	1	0.186849	0.812997	1	1.10197	0.0367215
ENSG00000066739	ATG2B	protein_coding	-0.383635	0.053387	0.652879	-0.063036	0.805814	0.999967	-0.178439	0.367438	0.999942	-0.947672	0.0116223	0.351103	-0.149733	0.645652	0.999902	-0.240682	0.459271	0.9984	-0.168975	0.717161	0.999782	0.324225	0.325936	0.9999	0.152841	0.816523	0.999998	-0.23058	0.0532687	0.999863	-0.395839	0.0479635	0.462995	0.159846	0.506843	0.999201	0.190429	0.69908	0.995004	0.376602	0.402853	1	0.344033	0.593011	1	-0.551908	0.199237
ENSG00000066777	ARFGEF1	protein_coding	-0.119029	0.437218	0.937871	0.236097	0.233163	0.999967	0.0076331	0.960215	0.999942	-0.394152	0.267199	0.751943	-0.0374799	0.903091	0.999902	-0.481712	0.117426	0.9984	0.39854	0.293723	0.96513	0.235488	0.380264	0.987155	0.138887	0.795637	0.999998	0.0120566	0.899597	0.999863	-0.29409	0.0995188	0.552892	0.267255	0.143906	0.999201	0.493132	0.212908	0.851488	-0.0154409	0.965939	1	0.144113	0.780725	1	-0.26362	0.445267
ENSG00000066827	ZFAT	protein_coding	0.459595	0.0443733	0.623819	0.0639263	0.829484	0.999967	-0.0867355	0.70326	0.999942	-0.58002	0.157498	0.661975	0.211876	0.553433	0.999902	-0.165	0.642271	0.9984	-0.69267	0.164222	0.925528	0.342161	0.331969	0.9999	0.0689126	0.921828	0.999998	0.158331	0.279569	0.999863	-0.147764	0.487933	0.859044	0.00237575	0.993026	0.999389	-1.17706	0.0238765	0.600033	0.263523	0.581082	1	0.169052	0.80355	1	-1.02785	0.0236344
ENSG00000066926	FECH	protein_coding	-0.584376	0.00311478	0.353231	-0.257701	0.308544	0.999967	0.100061	0.608643	0.999942	-0.659783	0.104071	0.601598	-0.278286	0.429935	0.999902	0.268487	0.44507	0.9984	0.972262	0.010949	0.497976	0.0374626	0.889969	0.9999	0.14201	0.792292	0.999998	-0.241829	0.0774181	0.999863	-0.172728	0.426271	0.829669	0.319227	0.13697	0.999201	1.53666	0.000815747	0.202691	0.281883	0.501308	1	0.0553737	0.926298	1	-0.0589612	0.882983
ENSG00000067048	DDX3Y	protein_coding	2.61899	0.00826175	0.429054	0.294257	0.826271	0.999967	0.123178	0.890691	0.999942	-0.459887	0.106143	0.6027	-0.129582	0.599381	0.999902	-0.52843	0.123758	0.9984	0.150121	0.737108	0.999782	0.168883	0.641183	0.987155	0.0480603	0.939391	0.999998	0.784603	0.185504	0.999863	-0.330879	0.032132	0.415832	0.143754	0.548741	0.999201	-1.72402	0.0380444	0.652967	0.11428	0.897145	1	-0.0621153	0.951591	1	-2.29869	0.00185063
ENSG00000067082	KLF6	protein_coding	-0.179122	0.505068	0.954369	0.263563	0.447492	0.999967	0.117333	0.662431	0.999942	0.781132	0.0867084	0.573417	0.363472	0.357374	0.999902	0.427511	0.278995	0.9984	1.14161	0.00239385	0.222098	0.34161	0.198748	0.987155	-0.0228911	0.965659	0.999998	0.0417696	0.796082	0.999863	0.498973	0.0285952	0.40879	0.510957	0.0167242	0.851331	1.29588	0.0262975	0.607375	0.0636463	0.904849	1	-0.127262	0.867652	1	0.970022	0.0567215
ENSG00000067113	PLPP1	protein_coding	0.128135	0.726905	0.988531	-1.28855	0.00649195	0.819957	-0.181811	0.613546	0.999942	-0.0236906	0.956419	0.993503	-0.0359131	0.924785	0.999902	-0.131716	0.725828	0.9984	-0.290153	0.567973	0.999782	-0.324628	0.362819	0.9999	0.167612	0.813023	0.999998	-0.300642	0.22158	0.999863	-0.0667916	0.747611	0.952159	-0.242635	0.290453	0.999201	-0.441243	0.45413	0.946063	0.929596	0.084687	1	0.35979	0.63485	1	-0.137813	0.787277
ENSG00000067141	NEO1	protein_coding	-0.173392	0.493803	0.950456	-0.469882	0.153387	0.999967	-0.218345	0.384239	0.999942	-0.6302	0.111201	0.609833	0.250622	0.46884	0.999902	0.0321769	0.925255	0.9984	0.726527	0.156956	0.920317	-0.0316338	0.930566	0.9999	0.0783097	0.913463	0.999998	-0.254648	0.0846277	0.999863	-0.075937	0.719024	0.942034	0.193538	0.464749	0.999201	0.875681	0.10208	0.763541	0.432943	0.378201	1	0.311218	0.654017	1	-0.44331	0.340771
ENSG00000067167	TRAM1	protein_coding	-0.221321	0.279655	0.881866	0.0394399	0.881218	0.999967	0.0542503	0.790723	0.999942	-0.211534	0.544852	0.891862	-0.474421	0.117008	0.978978	-0.327209	0.279483	0.9984	0.230926	0.571008	0.999782	-0.0557639	0.846603	0.987155	0.0691156	0.904539	0.999998	-0.0546228	0.656577	0.999863	-0.348904	0.0402609	0.440426	0.03884	0.848213	0.999201	0.427331	0.335138	0.906735	-0.109485	0.786739	1	0.0278135	0.961767	1	0.0204194	0.957921
ENSG00000067177	PHKA1	protein_coding	-1.06601	0.426258	0.933663	-3.28887	0.0584092	0.999967	-1.08621	0.373073	0.999942	-2.87092	0.04118	0.477529	0.0367119	0.977984	0.999902	-1.90247	0.100426	0.9984	-1.15711	0.477016	0.995404	0.210793	0.853404	0.9999	2.09847	0.322802	0.999998	-1.41262	0.0547198	0.999863	-1.43805	0.0395512	0.437524	0.203983	0.794212	0.999201	-0.0669736	0.973122	1	3.08045	0.0952407	1	3.12583	0.186277	1	-1.68848	0.335257
ENSG00000067221	STOML1	protein_coding	0.130455	0.636181	0.973296	-0.449831	0.212739	0.999967	-0.399668	0.146493	0.999942	0.0719644	0.824439	0.973474	0.0764732	0.787536	0.999902	0.251247	0.37147	0.9984	-0.370319	0.384204	0.98518	-0.126069	0.676428	0.9999	-0.00590366	0.99217	0.999998	-0.207398	0.230677	0.999863	0.138601	0.364813	0.797708	-0.178314	0.355105	0.999201	-0.527384	0.223959	0.858505	0.299878	0.455703	1	0.406699	0.473061	1	-0.0489927	0.896967
ENSG00000067365	METTL22	protein_coding	-0.186417	0.311811	0.90225	0.35332	0.138758	0.999967	0.291628	0.113117	0.999942	0.310713	0.397064	0.828252	0.322854	0.309972	0.999902	0.0958548	0.762945	0.9984	-0.376928	0.311784	0.97172	-0.129581	0.624172	0.9999	0.264405	0.615914	0.999998	0.124675	0.316022	0.999863	0.234694	0.188168	0.656942	-0.144557	0.423821	0.999201	-0.215066	0.603773	0.980645	-0.497292	0.190203	1	-0.0142322	0.979069	1	0.50792	0.160323
ENSG00000067369	TP53BP1	protein_coding	0.00718943	0.964609	0.999485	0.171218	0.414326	0.999967	0.205873	0.203354	0.999942	-0.608955	0.119401	0.620206	0.171277	0.613567	0.999902	-0.134996	0.690172	0.9984	-0.702978	0.080729	0.849611	0.509243	0.0736599	0.9999	0.358645	0.527418	0.999998	0.121311	0.209132	0.999863	-0.159614	0.434826	0.833009	0.147075	0.542676	0.999201	-0.737024	0.0944799	0.750495	0.324625	0.420215	1	0.164292	0.775205	1	-0.606756	0.114245
ENSG00000067601	PMS2P4	transcribed_unprocessed_pseudogene	1.17506	0.0692618	0.698024	0.504045	0.541072	0.999967	-0.000114754	0.999856	0.999942	-0.535239	0.218176	0.713901	-0.460625	0.238797	0.999902	0.0743571	0.842734	0.9984	-1.31656	0.0584813	0.809356	0.751021	0.132228	0.9999	-0.493603	0.613613	0.999998	0.540947	0.156899	0.999863	-0.278334	0.204268	0.673127	0.0213282	0.958426	0.999201	-2.44814	0.00964726	0.503367	0.232625	0.788142	1	-0.483734	0.692623	1	-1.63301	0.0485901
ENSG00000067606	PRKCZ	protein_coding	-0.0932183	0.646916	0.973391	0.0103337	0.968945	0.999967	-0.0875517	0.668196	0.999942	0.199191	0.617039	0.921749	0.478608	0.165664	0.999902	0.404251	0.240983	0.9984	-0.0353832	0.940511	0.999782	0.177868	0.595634	0.9999	0.336275	0.615645	0.999998	-0.0671875	0.57015	0.999863	0.374337	0.0543297	0.475952	0.145622	0.536101	0.999201	0.0326234	0.94872	1	0.154695	0.738966	1	0.436884	0.5105	1	0.303331	0.492788
ENSG00000067646	ZFY	protein_coding	0.588615	0.196642	0.837751	0.158187	0.820214	0.999967	-0.4353	0.188034	0.999942	-0.233578	0.47483	0.862665	-0.227276	0.423836	0.999902	-1.15127	0.00345512	0.9984	0.556979	0.22219	0.951539	-0.0812629	0.826129	0.9999	-0.0354074	0.956112	0.999998	-0.065902	0.78341	0.999863	-0.433314	0.0333548	0.419401	0.123286	0.624051	0.999201	0.0137459	0.982118	1	-0.246915	0.732318	1	0.412417	0.561075	1	-0.741305	0.179622
ENSG00000067798	NAV3	protein_coding	-0.778229	0.539434	0.96039	0.0469913	0.977642	0.999967	-0.384384	0.803623	0.999942	1.80843	0.0403855	0.475857	2.4778	0.013846	0.570764	-0.365693	0.661328	0.9984	3.64847	0.016447	0.587609	1.28412	0.215459	0.9999	-5.68539	0.0438735	0.999998	-0.333419	0.674194	0.999863	1.16081	0.0276721	0.406866	1.31889	0.135567	0.999201	4.59672	0.0241104	0.600188	1.2798	0.487683	1	-5.32805	0.111061	1	2.59316	0.128587
ENSG00000067829	IDH3G	protein_coding	0.435522	0.0223189	0.527236	-0.333036	0.177699	0.999967	0.24902	0.191055	0.999942	-0.267892	0.463595	0.857661	-0.0830426	0.793242	0.999902	0.328597	0.29905	0.9984	-0.248974	0.474746	0.995404	0.159676	0.516926	0.9999	-0.247865	0.614803	0.999998	0.18581	0.164213	0.999863	0.0170092	0.927596	0.988662	-0.0168851	0.92099	0.999201	-0.709854	0.0782063	0.726309	0.478337	0.194579	1	-0.483892	0.35903	1	-0.692834	0.0489809
ENSG00000067836	ROGDI	protein_coding	0.651701	0.00303564	0.35094	0.000835688	0.997678	0.999967	-0.0481434	0.826767	0.999942	0.209831	0.616721	0.921749	-0.226845	0.53266	0.999902	0.583429	0.107588	0.9984	-0.466223	0.332642	0.977956	-0.31587	0.355029	0.9999	-0.471541	0.490189	0.999998	0.227747	0.13645	0.999863	0.190241	0.386428	0.809077	-0.383268	0.103617	0.999201	-1.14347	0.0267462	0.608079	-0.329713	0.48716	1	-0.409877	0.545794	1	-0.431827	0.338646
ENSG00000067840	PDZD4	protein_coding	0.250658	0.328416	0.905771	0.136205	0.680909	0.999967	0.107663	0.67464	0.999942	0.282704	0.458785	0.856011	-0.052466	0.873946	0.999902	0.704736	0.0329174	0.9984	0.27424	0.624191	0.999782	-0.0274529	0.944757	0.9999	-0.564233	0.476272	0.999998	0.16824	0.260947	0.999863	0.305222	0.130043	0.595703	-0.0360419	0.90346	0.999201	-0.00175358	0.99771	1	-0.177455	0.750613	1	-0.658935	0.410449	1	0.0430676	0.935674
ENSG00000067900	ROCK1	protein_coding	-0.246255	0.24806	0.867823	0.450352	0.101824	0.999967	0.0282777	0.894485	0.999942	0.897236	0.105846	0.602336	0.154211	0.748255	0.999902	-0.234625	0.625339	0.9984	0.719292	0.0530997	0.795355	-0.127489	0.627819	0.987155	-0.00898301	0.986373	0.999998	0.0210315	0.880034	0.999863	0.217657	0.457137	0.844197	0.132778	0.52059	0.999201	0.940425	0.142182	0.805422	-0.592038	0.311462	1	-0.0242921	0.9769	1	1.15329	0.0391946
ENSG00000067955	CBFB	protein_coding	-0.0423012	0.809951	0.995892	0.0618912	0.785151	0.999967	-0.020146	0.908648	0.999942	-0.3749	0.23186	0.724519	-0.260789	0.337427	0.999902	-0.25125	0.354814	0.9984	0.405203	0.265502	0.961364	0.0932596	0.717041	0.987155	0.0137077	0.978731	0.999998	-0.0092769	0.927365	0.999863	-0.288244	0.0534268	0.473388	0.168675	0.339331	0.999201	0.422823	0.238408	0.867011	0.0171348	0.958276	1	0.0468266	0.92044	1	-0.321604	0.304027
ENSG00000067992	PDK3	protein_coding	-0.294023	0.110878	0.768313	0.3454	0.147441	0.999967	0.105933	0.565548	0.999942	-0.333427	0.308605	0.777924	-0.0523134	0.85381	0.999902	-0.193018	0.496174	0.9984	0.00681526	0.985847	0.999782	0.286877	0.29101	0.9999	0.124438	0.818647	0.999998	0.0102255	0.934797	0.999863	-0.180717	0.255321	0.723505	0.184592	0.323546	0.999201	0.276079	0.486174	0.956347	-0.0728358	0.84061	1	0.0313668	0.951751	1	-0.0281675	0.935081
ENSG00000068001	HYAL2	protein_coding	-0.242986	0.391305	0.922328	-0.484069	0.192864	0.999967	0.0602881	0.832411	0.999942	-0.00709952	0.985959	0.997904	0.31156	0.374942	0.999902	0.0663095	0.849815	0.9984	0.375828	0.412857	0.988161	0.0494365	0.879712	0.9999	-0.247992	0.705842	0.999998	-0.180153	0.298307	0.999863	0.132652	0.494142	0.861826	0.101491	0.630821	0.999201	0.594886	0.207565	0.850901	0.516409	0.23915	1	-0.295784	0.636711	1	0.247608	0.549339
ENSG00000068079	IFI35	protein_coding	0.268199	0.288602	0.888656	-0.363801	0.265066	0.999967	-0.0976271	0.699312	0.999942	0.220561	0.448611	0.852062	0.231364	0.358594	0.999902	0.382934	0.12826	0.9984	-0.0980256	0.800684	0.999782	0.150408	0.584056	0.9999	0.0212477	0.969173	0.999998	-0.014192	0.928353	0.999863	0.284094	0.0389759	0.435778	0.0610529	0.744335	0.999201	-0.391394	0.362744	0.914863	0.500006	0.203202	1	0.131728	0.81522	1	-0.0369495	0.921607
ENSG00000068097	HEATR6	protein_coding	0.0870111	0.684136	0.980897	-0.0121479	0.964838	0.999967	-0.111217	0.598478	0.999942	-0.593809	0.0672966	0.537257	0.141434	0.617245	0.999902	-0.167689	0.550481	0.9984	-0.16605	0.670238	0.999782	-0.0393885	0.887191	0.9999	0.20221	0.712777	0.999998	-0.0138771	0.911281	0.999863	-0.169379	0.325872	0.772879	-0.0401849	0.823954	0.999201	-0.278203	0.469771	0.952524	-0.0409819	0.907857	1	0.32634	0.513444	1	-0.667367	0.0471569
ENSG00000068120	COASY	protein_coding	0.399499	0.0159413	0.492289	-0.158023	0.461718	0.999967	0.118624	0.474052	0.999942	0.0345862	0.921029	0.991305	0.0495765	0.869762	0.999902	0.317071	0.293907	0.9984	-0.406861	0.232188	0.953946	0.100064	0.677861	0.9999	-0.0400899	0.933667	0.999998	0.162001	0.145979	0.999863	0.143394	0.401023	0.817135	-0.063455	0.706803	0.999201	-0.831589	0.0236993	0.600033	0.243961	0.468038	1	-0.145689	0.762156	1	-0.354452	0.269341
ENSG00000068137	PLEKHH3	protein_coding	-0.197125	0.733536	0.990511	0.0922135	0.902251	0.999967	0.525149	0.35517	0.999942	-0.234559	0.741082	0.954793	-1.58551	0.0142754	0.580732	-0.289924	0.632231	0.9984	-0.477149	0.655871	0.999782	0.319293	0.674278	0.9999	0.545155	0.72653	0.999998	0.148363	0.663637	0.999863	-0.725071	0.0482964	0.462995	0.119372	0.811215	0.999201	-0.337837	0.713277	0.99756	0.204614	0.810533	1	0.0317211	0.979752	1	-0.0357998	0.964947
ENSG00000068308	OTUD5	protein_coding	0.0216768	0.896856	0.997287	0.0483679	0.822987	0.999967	0.227768	0.173261	0.999942	0.228172	0.45869	0.855898	0.185848	0.485887	0.999902	0.397123	0.136373	0.9984	-0.213426	0.528195	0.998586	0.177539	0.458181	0.987155	0.0315571	0.947433	0.999998	0.107108	0.283165	0.999863	0.274417	0.0633774	0.496582	0.0455496	0.779676	0.999201	-0.26017	0.45216	0.945692	0.115057	0.71594	1	-0.183233	0.686012	1	0.216924	0.472645
ENSG00000068323	TFE3	protein_coding	-0.00406977	0.987989	0.999588	-0.00112046	0.997442	0.999967	0.437277	0.105903	0.999942	0.150524	0.61338	0.920311	0.217005	0.400511	0.999902	0.231502	0.369459	0.9984	0.163555	0.624183	0.999782	0.435476	0.0650931	0.9999	-0.10492	0.824127	0.999998	0.168325	0.307154	0.999863	0.204188	0.14535	0.611218	0.280454	0.0848209	0.999201	0.14303	0.741847	0.999449	0.421728	0.287894	1	-0.529358	0.351835	1	0.165563	0.662146
ENSG00000068394	GPKOW	protein_coding	0.468273	0.0193716	0.51247	-0.00847007	0.974034	0.999967	0.137703	0.491498	0.999942	-0.0180642	0.956677	0.993503	-0.0247832	0.931601	0.999902	0.226342	0.431626	0.9984	0.170805	0.674604	0.999782	0.119591	0.677745	0.9999	-0.220443	0.701655	0.999998	0.231068	0.0675408	0.999863	0.070712	0.660265	0.924183	0.0838994	0.669017	0.999201	-0.323682	0.422241	0.936242	0.113842	0.758095	1	-0.345356	0.513104	1	-0.475538	0.176532
ENSG00000068438	FTSJ1	protein_coding	0.12742	0.493176	0.950421	-0.388184	0.107377	0.999967	-0.107975	0.559631	0.999942	-0.00561661	0.990424	0.998146	-0.871592	0.0321629	0.769146	0.0595252	0.883236	0.9984	0.0751905	0.824613	0.999782	-0.19076	0.426613	0.9999	-0.379114	0.428674	0.999998	-0.0819456	0.489938	0.999863	-0.2669	0.285037	0.744584	-0.141671	0.36489	0.999201	-0.0786316	0.870666	1	0.186258	0.67334	1	-0.257669	0.683145	1	-0.123573	0.769291
ENSG00000068489	PRR11	protein_coding	0.0507529	0.854175	0.997287	-0.113494	0.750327	0.999967	-0.191802	0.487483	0.999942	0.979063	0.00916488	0.323237	0.172406	0.596234	0.999902	0.224462	0.490212	0.9984	0.826037	0.0226305	0.664631	-0.255784	0.318167	0.9999	0.127716	0.803318	0.999998	-0.0823735	0.61181	0.999863	0.406217	0.0434493	0.448688	0.10774	0.617857	0.999201	0.750343	0.136185	0.80023	-0.156455	0.733679	1	0.332523	0.614161	1	0.938903	0.032563
ENSG00000068615	REEP1	protein_coding	-1.13521	0.0970986	0.744859	0.348749	0.669636	0.999967	-0.137198	0.828962	0.999942	1.20381	0.0593071	0.522266	-1.61398	0.00557993	0.407181	-0.220961	0.691969	0.9984	-1.48018	0.0447717	0.762288	-1.98855	0.000237176	0.9999	-0.637296	0.531785	0.999998	-0.294678	0.451232	0.999863	-0.300124	0.435995	0.833868	-1.63038	1.94429e-05	0.0164589	-0.34723	0.756258	1	-2.34704	0.0195368	0.847922	-0.484637	0.73148	1	2.39817	0.0144132
ENSG00000068654	POLR1A	protein_coding	0.0410219	0.82295	0.995892	-0.0246836	0.916991	0.999967	-0.0791051	0.665115	0.999942	-0.571057	0.0551963	0.515929	-0.0648445	0.802445	0.999902	-0.214389	0.405982	0.9984	-0.637984	0.0790155	0.847947	0.012708	0.960676	0.9999	0.214658	0.675437	0.999998	-0.0204447	0.847509	0.999863	-0.256291	0.0894922	0.540033	-0.144787	0.452301	0.999201	-0.703955	0.0393661	0.657739	0.0231585	0.941055	1	0.306693	0.491381	1	-0.6004	0.0440227
ENSG00000068724	TTC7A	protein_coding	0.453797	0.000338206	0.184173	-0.131868	0.421186	0.999967	0.107411	0.395301	0.999942	-0.26219	0.499666	0.874703	-0.0581184	0.86292	0.999902	-0.133094	0.692349	0.9984	-0.367005	0.285495	0.961436	-0.00678186	0.977745	0.9999	-0.258219	0.595086	0.999998	0.185316	0.0589802	0.999863	-0.14275	0.4512	0.84115	-0.146104	0.375429	0.999201	-0.8461	0.028141	0.612811	0.11092	0.752856	1	-0.352375	0.484797	1	-0.705419	0.0359975
ENSG00000068745	IP6K2	protein_coding	-0.049875	0.73026	0.989861	0.121614	0.517085	0.999967	0.123645	0.392685	0.999942	0.243348	0.372716	0.814837	0.308626	0.19191	0.999902	0.119148	0.61418	0.9984	-0.129257	0.703646	0.999782	0.196452	0.413778	0.9999	-0.186474	0.697894	0.999998	0.0561302	0.516653	0.999863	0.221316	0.0851095	0.532801	0.0480963	0.766912	0.999201	-0.104406	0.71804	0.997655	0.0611266	0.817441	1	-0.297154	0.432267	1	0.303704	0.228634
ENSG00000068878	PSME4	protein_coding	-0.234712	0.0866333	0.730682	0.157876	0.372644	0.999967	-0.0537019	0.694881	0.999942	-0.192217	0.501986	0.87519	0.245499	0.322354	0.999902	-0.195779	0.429784	0.9984	0.140781	0.67322	0.999782	0.269483	0.253752	0.987155	0.0584769	0.901343	0.999998	-0.074157	0.407581	0.999863	-0.0365169	0.80374	0.963948	0.202416	0.184138	0.999201	0.350336	0.241592	0.867754	0.0973993	0.721614	1	0.125269	0.748816	1	0.0533019	0.838176
ENSG00000068885	IFT80	protein_coding	-0.138477	0.564204	0.964163	0.125906	0.684709	0.999967	-0.306226	0.198019	0.999942	-0.42656	0.167662	0.672824	-0.414837	0.123356	0.983464	-0.128091	0.632459	0.9984	0.75674	0.0742822	0.841519	0.0131322	0.96512	0.9999	0.0614706	0.917917	0.999998	-0.142642	0.322758	0.999863	-0.313347	0.0376507	0.433108	0.232172	0.298855	0.999201	0.870035	0.0466569	0.671978	-0.127616	0.750278	1	0.380433	0.502695	1	-0.277107	0.467335
ENSG00000068912	ERLEC1	protein_coding	-0.166694	0.278632	0.881866	-0.0192666	0.922798	0.999967	-0.24469	0.110307	0.999942	-0.0490844	0.864799	0.981123	-0.403978	0.10646	0.966502	-0.163886	0.511585	0.9984	0.586036	0.06442	0.819702	-0.0259753	0.907711	0.9999	0.17176	0.700875	0.999998	-0.162836	0.0746304	0.999863	-0.219571	0.119666	0.58204	0.176731	0.274604	0.999201	0.727449	0.010161	0.504946	-0.0206344	0.936453	1	0.429392	0.244377	1	0.128131	0.603259
ENSG00000069020	MAST4	protein_coding	-0.27199	0.279594	0.881866	0.562076	0.0837404	0.999967	-0.0526177	0.834138	0.999942	0.567964	0.177034	0.681202	-0.12761	0.726363	0.999902	0.114699	0.753002	0.9984	-0.108849	0.769546	0.999782	-0.49462	0.0603962	0.9999	0.545814	0.30037	0.999998	0.00474204	0.97696	0.999863	0.156257	0.469039	0.848814	-0.234503	0.248089	0.999201	0.138223	0.792913	1	-1.07025	0.0262127	0.899446	0.611538	0.375689	1	0.850339	0.0643285
ENSG00000069188	SDK2	protein_coding	0.0483813	0.872041	0.997287	-0.32363	0.400284	0.999967	0.167422	0.573958	0.999942	-0.986415	0.0202434	0.398776	-0.147354	0.697038	0.999902	-0.360757	0.328265	0.9984	-0.788301	0.0934425	0.863636	0.420125	0.218354	0.9999	0.179532	0.785706	0.999998	0.00659141	0.970589	0.999863	-0.457612	0.0412511	0.442709	0.0319252	0.904542	0.999201	-0.859611	0.10333	0.765567	0.728818	0.135952	1	0.02564	0.970091	1	-1.0178	0.0276016
ENSG00000069248	NUP133	protein_coding	-0.133448	0.472584	0.945241	0.218588	0.363208	0.999967	-0.166877	0.367213	0.999942	-0.35999	0.182996	0.68611	-0.0350351	0.881402	0.999902	-0.315893	0.177445	0.9984	0.110512	0.77385	0.999782	-0.0576354	0.832245	0.9999	-0.00233506	0.996567	0.999998	-0.0657	0.565719	0.999863	-0.225403	0.0882973	0.538906	-0.00286353	0.987519	0.999201	0.218616	0.527381	0.963578	-0.290199	0.359459	1	0.177478	0.693939	1	-0.215865	0.474091
ENSG00000069399	BCL3	protein_coding	0.00892667	0.980541	0.999485	-0.265483	0.575295	0.999967	0.536068	0.143523	0.999942	0.757412	0.0813365	0.564139	0.224118	0.551471	0.999902	0.341827	0.363354	0.9984	0.0604289	0.875284	0.999782	0.91559	0.000770116	0.9999	0.188598	0.729691	0.999998	0.155969	0.487677	0.999863	0.405708	0.063475	0.49671	0.561978	0.0092069	0.749023	0.027205	0.966747	1	1.16614	0.05063	1	-0.334673	0.695672	1	0.758417	0.182927
ENSG00000069493	CLEC2D	protein_coding	-0.312643	0.097497	0.744859	0.230045	0.34486	0.999967	-0.252985	0.179584	0.999942	-0.504793	0.107866	0.604732	-0.242934	0.371836	0.999902	-0.173257	0.524006	0.9984	0.166106	0.577369	0.999782	-0.0381069	0.856645	0.987155	0.0261329	0.950539	0.999998	-0.16374	0.18092	0.999863	-0.288868	0.0599249	0.489815	0.0293886	0.818135	0.999201	0.45392	0.200243	0.845404	-0.282451	0.382883	1	0.292068	0.528725	1	-0.181208	0.557987
ENSG00000069535	MAOB	protein_coding	-0.677801	0.229561	0.860194	0.199209	0.785285	0.999967	0.649943	0.263388	0.999942	1.45168	0.0304406	0.446827	-0.964712	0.140262	0.999902	0.286379	0.608641	0.9984	0.45613	0.604867	0.999782	-0.549292	0.374002	0.9999	5.16662	0.00105931	0.243612	0.0169605	0.962378	0.999863	0.229354	0.544509	0.884918	0.3188	0.581883	0.999201	1.10358	0.266891	0.88299	-0.772061	0.394709	1	4.51988	0.00547274	1	2.13873	0.0142247
ENSG00000069667	RORA	protein_coding	-0.265493	0.245533	0.867483	0.256043	0.385677	0.999967	-0.341381	0.13518	0.999942	-0.627289	0.11679	0.61841	-0.482306	0.164013	0.999902	-0.318519	0.357832	0.9984	0.378219	0.215733	0.950904	-0.0416504	0.847174	0.987155	0.226882	0.598897	0.999998	-0.175548	0.224143	0.999863	-0.462829	0.0188453	0.372847	0.116639	0.421294	0.999201	0.618586	0.189425	0.836884	-0.312208	0.468201	1	0.581388	0.345747	1	-0.351142	0.393256
ENSG00000069702	TGFBR3	protein_coding	-0.394077	0.193108	0.836428	0.298343	0.445299	0.999967	-0.415119	0.17018	0.999942	0.01154	0.975001	0.996407	-0.197271	0.536388	0.999902	0.261346	0.412552	0.9984	1.14573	0.00834901	0.444391	0.0385473	0.900196	0.9999	-0.114589	0.851966	0.999998	-0.246756	0.189236	0.999863	0.0332397	0.857133	0.977189	0.314974	0.211572	0.999201	1.51505	0.0076405	0.489185	-0.274014	0.597279	1	0.313788	0.672914	1	0.416281	0.400997
ENSG00000069869	NEDD4	protein_coding	0.200163	0.58117	0.966857	0.369401	0.424484	0.999967	0.177432	0.619789	0.999942	-0.719648	0.119078	0.619513	-0.489997	0.227409	0.999902	-0.249433	0.532973	0.9984	-0.372011	0.520589	0.997893	0.141977	0.729763	0.9999	1.29395	0.11119	0.999998	0.23164	0.265823	0.999863	-0.469442	0.0412824	0.442709	0.176293	0.576183	0.999201	-0.596378	0.3871	0.922868	-0.240736	0.702059	1	1.1291	0.206009	1	-0.908529	0.130662
ENSG00000069943	PIGB	protein_coding	-0.309528	0.215938	0.851138	0.172787	0.594103	0.999967	-0.158163	0.527684	0.999942	0.365134	0.377473	0.817756	0.103349	0.773146	0.999902	-0.0393664	0.912508	0.9984	0.457701	0.282965	0.961364	0.382544	0.203856	0.9999	0.0855531	0.886864	0.999998	-0.139074	0.35976	0.999863	0.123392	0.547843	0.886153	0.360915	0.0847364	0.999201	0.742633	0.16743	0.821646	0.196626	0.689115	1	0.257149	0.714623	1	0.685461	0.143738
ENSG00000069956	MAPK6	protein_coding	-0.238749	0.380736	0.919783	0.235223	0.50139	0.999967	0.0669061	0.804925	0.999942	-0.621337	0.0670663	0.537257	-0.494173	0.0942277	0.960189	-0.493466	0.0931567	0.9984	0.393019	0.393545	0.987212	0.0256709	0.937224	0.9999	0.165838	0.798509	0.999998	-0.0082785	0.959602	0.999863	-0.528314	0.00116388	0.206633	0.149591	0.518835	0.999201	0.606633	0.236376	0.864662	-0.223489	0.632427	1	0.111856	0.867016	1	-0.371888	0.405183
ENSG00000069974	RAB27A	protein_coding	-0.0509382	0.832592	0.997124	0.458153	0.141022	0.999967	-0.0437627	0.855925	0.999942	0.3248	0.299656	0.773677	0.20178	0.45696	0.999902	-0.0532311	0.844392	0.9984	0.753866	0.0249736	0.671667	0.183763	0.439431	0.987155	-0.219926	0.643563	0.999998	0.0710971	0.632998	0.999863	0.144034	0.351391	0.790166	0.289237	0.112914	0.999201	0.779827	0.0634633	0.706362	-0.288657	0.451719	1	-0.163231	0.766615	1	0.386339	0.291962
ENSG00000069998	HDHD5	protein_coding	0.366771	0.032886	0.572666	-0.402968	0.0721595	0.999967	-0.0466717	0.785499	0.999942	0.0444742	0.890738	0.986152	0.0136703	0.961171	0.999902	-0.0113003	0.96786	0.9984	-0.00155418	0.996645	0.999782	-0.100645	0.700348	0.9999	-0.332159	0.52483	0.999998	0.0294562	0.815938	0.999863	0.0132118	0.931406	0.989793	-0.105515	0.544132	0.999201	-0.393457	0.272284	0.883606	0.289097	0.379663	1	-0.27258	0.560719	1	-0.311523	0.319334
ENSG00000070019	GUCY2C	protein_coding	-0.816761	0.58082	0.966612	4.42121	0.0367998	0.999967	-0.393596	0.787566	0.999942	-0.17594	0.879416	0.983617	0.577552	0.55204	0.999902	-1.68077	0.0881653	0.9984	-0.4723	0.707427	0.999782	-1.02189	0.261145	0.9999	1.76225	0.326893	0.999998	0.0199941	0.982459	0.999863	-0.457627	0.429453	0.830892	-0.488851	0.440869	0.999201	0.239051	0.894615	1	-4.61834	0.0124645	0.730466	2.19909	0.349411	1	0.613651	0.706697
ENSG00000070047	PHRF1	protein_coding	0.569294	0.304804	0.898118	0.749536	0.310422	0.999967	0.237728	0.680498	0.999942	0.26986	0.707619	0.944934	-1.10066	0.0867766	0.942284	-1.22638	0.0437095	0.9984	-0.878034	0.362765	0.979223	0.681355	0.318328	0.9999	2.25975	0.0894037	0.999998	0.48966	0.141304	0.999863	-0.754953	0.0447613	0.45251	0.464854	0.367566	0.999201	-1.45638	0.122982	0.785176	-0.0844251	0.922803	1	2.03946	0.0933063	1	-0.274086	0.732327
ENSG00000070061	ELP1	protein_coding	-0.25356	0.0568285	0.661385	0.156816	0.36255	0.999967	-0.0291026	0.826148	0.999942	-0.696856	0.0154563	0.379914	-0.0203942	0.934931	0.999902	-0.164495	0.509249	0.9984	-0.0715612	0.849547	0.999782	0.186403	0.485127	0.9999	0.161704	0.761473	0.999998	-0.0720729	0.418868	0.999863	-0.255453	0.100676	0.553847	0.109747	0.54614	0.999201	0.156415	0.62048	0.984156	0.0164089	0.954745	1	0.203345	0.621777	1	-0.432318	0.116741
ENSG00000070081	NUCB2	protein_coding	0.00122684	0.994769	0.999588	0.396335	0.101138	0.999967	-0.231277	0.216666	0.999942	0.574282	0.138041	0.643705	-0.0112222	0.973305	0.999902	0.102196	0.760548	0.9984	0.843837	0.0281146	0.691334	-0.246539	0.364247	0.987155	0.154092	0.776752	0.999998	-0.000175412	0.998871	0.999863	0.193491	0.326682	0.773938	0.114636	0.611375	0.999201	0.817517	0.0780501	0.725857	-0.657418	0.120639	1	0.398337	0.511958	1	0.583567	0.149439
ENSG00000070367	EXOC5	protein_coding	0.139511	0.436686	0.937871	0.302767	0.189067	0.999967	-0.0635008	0.721303	0.999942	-0.512697	0.183629	0.686735	-0.188673	0.572705	0.999902	-0.609104	0.0681891	0.9984	-0.015971	0.973452	0.999782	0.0185405	0.956431	0.9999	0.0312706	0.963208	0.999998	0.0986823	0.368939	0.999863	-0.42627	0.0270539	0.405935	0.0113162	0.962834	0.999201	-0.179449	0.717905	0.997655	-0.298954	0.509654	1	0.107828	0.868016	1	-0.640233	0.139595
ENSG00000070371	CLTCL1	protein_coding	0.287241	0.3276	0.905771	0.376547	0.331111	0.999967	0.119259	0.684267	0.999942	-0.293156	0.532818	0.887713	0.34284	0.403262	0.999902	-0.600403	0.140756	0.9984	-0.0341139	0.948353	0.999782	0.391372	0.296281	0.9999	-0.30714	0.678905	0.999998	0.241923	0.159292	0.999863	-0.18127	0.465084	0.847784	0.171598	0.522027	0.999201	-0.345542	0.574816	0.974181	-0.00581287	0.991867	1	-0.412653	0.607577	1	-0.568192	0.29061
ENSG00000070388	FGF22	protein_coding	1.16263	0.313696	0.90225	0.538458	0.72004	0.999967	0.363744	0.751671	0.999942	-2.11635	0.113224	0.61252	0.426677	0.701346	0.999902	0.386005	0.729639	0.9984	-0.768081	0.660296	0.999782	-0.941109	0.457382	0.9999	-1.4772	0.568118	0.999998	0.611657	0.364713	0.999863	-0.114788	0.861056	0.978328	-1.0151	0.242664	0.999201	-1.93575	0.331484	0.905959	-1.49186	0.423218	1	-1.82164	0.501799	1	-3.28524	0.0664804
ENSG00000070404	FSTL3	protein_coding	0.902122	0.00156125	0.267972	-0.594833	0.110686	0.999967	0.265342	0.347898	0.999942	-0.0507015	0.928172	0.991305	-0.0889863	0.855877	0.999902	0.0266405	0.956383	0.9984	-0.454365	0.303428	0.96765	-0.292673	0.351676	0.9999	-0.247399	0.692031	0.999998	0.308566	0.150716	0.999863	-0.030616	0.911853	0.9866	-0.33327	0.0944891	0.999201	-1.38269	0.0311938	0.625004	0.291749	0.621766	1	-0.499113	0.551775	1	-0.940995	0.0933845
ENSG00000070444	MNT	protein_coding	-0.00756397	0.965315	0.999485	0.143318	0.524833	0.999967	0.199221	0.251999	0.999942	-0.0132575	0.972803	0.996407	0.371552	0.270117	0.999902	-0.0920622	0.784543	0.9984	-0.50305	0.163275	0.924758	0.299105	0.241675	0.9999	-0.0766428	0.880564	0.999998	0.106372	0.303342	0.999863	0.0929953	0.634266	0.915593	0.0144929	0.941313	0.999201	-0.520524	0.223628	0.858505	0.141028	0.71846	1	-0.262786	0.638777	1	0.00496005	0.989398
ENSG00000070476	ZXDC	protein_coding	0.0186598	0.931892	0.999485	0.018262	0.948568	0.999967	0.249079	0.253919	0.999942	-0.697166	0.0398994	0.475857	0.014508	0.960674	0.999902	-0.12043	0.681797	0.9984	-0.449563	0.233647	0.954556	0.45383	0.089198	0.9999	0.0173465	0.974033	0.999998	0.108448	0.402017	0.999863	-0.229886	0.200459	0.668704	0.137782	0.513305	0.999201	-0.493224	0.238565	0.867346	0.421647	0.271014	1	-0.218808	0.689166	1	-0.704718	0.053654
ENSG00000070495	JMJD6	protein_coding	-0.268153	0.345449	0.912767	0.27278	0.458332	0.999967	0.247895	0.383511	0.999942	0.342598	0.270513	0.752611	0.492469	0.0676875	0.898024	0.120337	0.654731	0.9984	-0.172066	0.65005	0.999782	0.305198	0.254735	0.9999	-0.583839	0.276287	0.999998	0.0586525	0.738145	0.999863	0.313576	0.0407426	0.440788	0.0395532	0.845169	0.999201	0.0713833	0.880863	1	0.0178467	0.967294	1	-0.819083	0.189126	1	0.621721	0.134516
ENSG00000070501	POLB	protein_coding	-0.184568	0.510621	0.955109	-0.0596288	0.869938	0.999967	0.0105095	0.970138	0.999942	0.563952	0.105566	0.602159	0.152654	0.61312	0.999902	-0.0352263	0.907051	0.9984	0.538626	0.112665	0.885069	0.239933	0.3168	0.9999	-0.0123537	0.97944	0.999998	-0.0785166	0.633134	0.999863	0.196028	0.271503	0.735771	0.289006	0.0736468	0.999201	0.69851	0.147098	0.807398	0.283746	0.519989	1	-0.0100279	0.987308	1	0.759099	0.070679
ENSG00000070526	ST6GALNAC1	protein_coding	-0.16122	0.659444	0.97494	-0.633912	0.187118	0.999967	-0.699508	0.0527295	0.999942	-0.49084	0.223205	0.718243	-0.126491	0.721803	0.999902	-0.128121	0.716626	0.9984	0.0343586	0.962706	0.999782	-0.338088	0.502164	0.9999	0.0569399	0.954786	0.999998	-0.475058	0.0291534	0.999863	-0.230898	0.236475	0.70543	-0.180201	0.601625	0.999201	0.182096	0.780328	1	0.265979	0.648787	1	0.769466	0.344453	1	-0.31664	0.5612
ENSG00000070540	WIPI1	protein_coding	-0.124891	0.620741	0.971796	-0.0270569	0.933899	0.999967	0.353896	0.160878	0.999942	0.442513	0.0946308	0.588437	0.0848643	0.711511	0.999902	0.357679	0.11844	0.9984	-0.133839	0.697742	0.999782	-0.0483027	0.843368	0.9999	-0.0400293	0.934699	0.999998	0.0781156	0.615557	0.999863	0.282107	0.0298813	0.412602	-0.0719421	0.640439	0.999201	-0.0337722	0.93199	1	-0.035442	0.922082	1	-0.381383	0.462537	1	0.578155	0.0945178
ENSG00000070610	GBA2	protein_coding	0.133019	0.394284	0.92348	0.150302	0.457084	0.999967	0.187978	0.228258	0.999942	-0.109206	0.729579	0.951025	0.409213	0.134891	0.999902	0.106082	0.698193	0.9984	-0.395374	0.252319	0.959704	0.382623	0.117468	0.9999	-0.034317	0.943963	0.999998	0.158143	0.0788668	0.999863	0.15311	0.339007	0.781122	0.0992225	0.599729	0.999201	-0.553498	0.103448	0.765567	0.218096	0.48295	1	-0.209328	0.637849	1	-0.231603	0.435114
ENSG00000070669	ASNS	protein_coding	-0.553472	0.264733	0.878044	0.610575	0.347788	0.999967	-0.0236763	0.961925	0.999942	-0.594748	0.274875	0.754438	-0.193002	0.683343	0.999902	-0.563322	0.234716	0.9984	0.207529	0.753816	0.999782	-0.242524	0.60825	0.9999	0.15861	0.863822	0.999998	-0.0572494	0.851415	0.999863	-0.442236	0.0969068	0.549954	-0.0503336	0.873624	0.999201	0.737078	0.382836	0.920722	-0.864892	0.268743	1	0.194106	0.859495	1	-0.0300216	0.967484
ENSG00000070731	ST6GALNAC2	protein_coding	0.42464	0.469362	0.945241	-0.0370813	0.962613	0.999967	0.389433	0.512044	0.999942	0.128991	0.83752	0.974529	1.1098	0.0455984	0.824916	0.109631	0.84043	0.9984	0.245173	0.713526	0.999782	0.888897	0.0536347	0.9999	0.560265	0.544648	0.999998	0.294063	0.401405	0.999863	0.502262	0.126294	0.591018	0.66159	0.0464371	0.999201	-0.184785	0.860177	1	0.898277	0.355845	1	0.181279	0.89444	1	-0.284756	0.752722
ENSG00000070756	PABPC1	protein_coding	-0.0730328	0.607489	0.970727	0.0681715	0.71034	0.999967	0.0379952	0.789277	0.999942	0.0875189	0.725104	0.950147	-0.00469204	0.982633	0.999902	-0.172274	0.424139	0.9984	0.518354	0.102252	0.874335	-0.110814	0.621293	0.987155	0.012196	0.978311	0.999998	0.00264972	0.974661	0.999863	-0.0405349	0.731604	0.945456	0.086772	0.601776	0.999201	0.566258	0.0320462	0.625542	-0.19332	0.422701	1	-0.0128269	0.970412	1	0.171154	0.457859
ENSG00000070759	TESK2	protein_coding	0.310169	0.489798	0.949059	-0.488691	0.405806	0.999967	0.231496	0.606285	0.999942	-0.13727	0.703157	0.944139	0.0331241	0.915632	0.999902	-0.00867611	0.977776	0.9984	0.163089	0.697977	0.999782	0.510776	0.0855545	0.9999	0.0362852	0.95107	0.999998	0.094206	0.726883	0.999863	-0.0287556	0.866798	0.979832	0.341177	0.0860425	0.999201	-0.166107	0.805963	1	0.964676	0.122452	1	-0.182898	0.835973	1	-0.431718	0.464022
ENSG00000070770	CSNK2A2	protein_coding	0.24433	0.139087	0.799226	-0.0812641	0.703124	0.999967	0.0362443	0.825796	0.999942	-0.390176	0.177959	0.681743	-0.148865	0.553607	0.999902	-0.119505	0.633747	0.9984	-0.0583612	0.867469	0.999782	0.0587912	0.81216	0.9999	-0.0161809	0.973868	0.999998	0.0883319	0.383657	0.999863	-0.203323	0.14483	0.611218	0.0145649	0.927646	0.999201	-0.327636	0.299041	0.893588	0.126225	0.661561	1	-0.0395165	0.923581	1	-0.623386	0.0235015
ENSG00000070785	EIF2B3	protein_coding	0.407611	0.0345759	0.582338	0.15227	0.543115	0.999967	0.113843	0.553932	0.999942	-0.212985	0.560986	0.899054	-0.189641	0.551894	0.999902	0.106589	0.736783	0.9984	-0.00447172	0.990304	0.999782	-0.196048	0.451801	0.9999	-0.0416791	0.936056	0.999998	0.235726	0.0441864	0.999863	-0.0841385	0.639523	0.917146	-0.118355	0.476093	0.999201	-0.437075	0.269427	0.883553	-0.363859	0.316167	1	-0.142833	0.782276	1	-0.607935	0.078302
ENSG00000070882	OSBPL3	protein_coding	-0.362386	0.0225697	0.528512	-0.104023	0.609519	0.999967	-0.0596413	0.704956	0.999942	-0.750836	0.0230355	0.411955	-0.475687	0.0976652	0.962365	-0.209535	0.463839	0.9984	0.151181	0.678242	0.999782	-0.0981616	0.704036	0.9999	0.00779295	0.987901	0.999998	-0.185093	0.0611787	0.999863	-0.452173	0.00697349	0.304382	-0.011456	0.946651	0.999201	0.488373	0.164471	0.820484	-0.00740815	0.981592	1	0.0806249	0.860078	1	-0.376262	0.219702
ENSG00000070915	SLC12A3	protein_coding	0.476618	0.338058	0.909698	0.523589	0.406109	0.999967	-0.108025	0.822399	0.999942	-0.302509	0.609855	0.91905	-0.472143	0.384886	0.999902	-0.865708	0.0949044	0.9984	-0.378307	0.614453	0.999782	0.147139	0.793781	0.9999	-0.210777	0.843887	0.999998	0.242335	0.395628	0.999863	-0.568221	0.0524358	0.471719	-0.0601285	0.869152	0.999201	-0.838046	0.285823	0.889155	-0.373264	0.61598	1	-0.0972198	0.92416	1	-0.722079	0.296824
ENSG00000070961	ATP2B1	protein_coding	-0.302982	0.284837	0.88637	0.487079	0.183031	0.999967	-0.175155	0.536438	0.999942	0.788921	0.120152	0.621016	0.234391	0.593927	0.999902	-0.0806574	0.854429	0.9984	0.679054	0.0578929	0.808192	0.036076	0.886667	0.987155	-0.1232	0.807729	0.999998	-0.0670395	0.708355	0.999863	0.265842	0.312227	0.762272	0.198083	0.300279	0.999201	0.95707	0.130869	0.79354	-0.465285	0.421101	1	0.0649527	0.937583	1	1.10173	0.0463095
ENSG00000071051	NCK2	protein_coding	-0.200413	0.49959	0.952008	-0.000622089	0.998704	0.999967	0.420422	0.156383	0.999942	0.155177	0.670573	0.936068	-0.48847	0.122469	0.983464	0.333569	0.291057	0.9984	-0.545691	0.0912085	0.862238	-0.200953	0.379565	0.987155	0.924126	0.0432517	0.999998	0.0749627	0.682507	0.999863	-0.0146096	0.941401	0.99104	-0.144375	0.469075	0.999201	-0.370345	0.466866	0.951134	-0.214819	0.643905	1	0.516551	0.438296	1	0.366316	0.409772
ENSG00000071054	MAP4K4	protein_coding	-0.175271	0.351804	0.914099	0.323655	0.183055	0.999967	0.115936	0.538066	0.999942	0.686512	0.0923472	0.584954	0.353347	0.31717	0.999902	0.0524249	0.882014	0.9984	0.254043	0.449174	0.993369	0.125298	0.597558	0.987155	0.0446459	0.925062	0.999998	0.0524915	0.661266	0.999863	0.327085	0.115988	0.578314	0.150453	0.330471	0.999201	0.40423	0.380073	0.919407	-0.212683	0.612927	1	-0.0583096	0.922958	1	0.8715	0.0301311
ENSG00000071073	MGAT4A	protein_coding	-0.20463	0.0967862	0.744229	0.282203	0.0768711	0.999967	-0.280093	0.0227979	0.999942	-0.563916	0.0683785	0.539154	-0.215285	0.422184	0.999902	-0.312867	0.243033	0.9984	0.166047	0.657373	0.999782	0.044603	0.866108	0.987155	0.284245	0.590851	0.999998	-0.122247	0.199697	0.999863	-0.346226	0.0222858	0.382833	0.11466	0.52366	0.999201	0.345657	0.310233	0.898143	-0.251575	0.418588	1	0.577267	0.194673	1	-0.348445	0.24065
ENSG00000071082	RPL31	protein_coding	0.168338	0.426325	0.933663	-0.295075	0.280186	0.999967	-0.0551708	0.794309	0.999942	0.107656	0.818076	0.971272	-0.145203	0.720173	0.999902	0.470576	0.245645	0.9984	0.149275	0.659368	0.999782	-0.164258	0.492754	0.987155	0.0731951	0.878534	0.999998	-0.0268491	0.836616	0.999863	0.15156	0.524917	0.877448	-0.0418207	0.796281	0.999201	-0.0439452	0.933419	1	0.116482	0.808345	1	0.14134	0.8374	1	-0.0497115	0.91378
ENSG00000071205	ARHGAP10	protein_coding	0.395237	0.142859	0.802856	0.216054	0.534277	0.999967	0.261325	0.332069	0.999942	0.353421	0.331836	0.793525	0.104148	0.741461	0.999902	0.184906	0.55731	0.9984	-0.0715074	0.847407	0.999782	0.320485	0.225446	0.9999	-0.182418	0.72991	0.999998	0.304455	0.0525667	0.999863	0.202942	0.249162	0.717521	0.135244	0.445926	0.999201	-0.491802	0.30054	0.894619	0.0901284	0.835742	1	-0.430993	0.489719	1	-0.0312996	0.939865
ENSG00000071246	VASH1	protein_coding	0.377935	0.0715573	0.704599	0.231525	0.389854	0.999967	0.469856	0.0232283	0.999942	-0.461605	0.240722	0.732867	-0.0233468	0.945533	0.999902	0.279141	0.413794	0.9984	-0.484326	0.284718	0.961364	-0.247594	0.441835	0.9999	0.0787706	0.902162	0.999998	0.379522	0.00193119	0.999863	-0.0303178	0.882128	0.982548	-0.264495	0.247968	0.999201	-0.888972	0.0678238	0.711717	-0.493317	0.268789	1	-0.379083	0.551253	1	-0.83062	0.0509784
ENSG00000071282	LMCD1	protein_coding	-1.075	0.136916	0.798511	-0.0276072	0.977436	0.999967	-0.992691	0.167971	0.999942	0.19568	0.836462	0.974505	0.593494	0.466533	0.999902	0.498891	0.546365	0.9984	-0.108239	0.934596	0.999782	1.14375	0.232578	0.9999	-2.00613	0.280439	0.999998	-0.797171	0.0673466	0.999863	0.443796	0.338079	0.780388	0.302577	0.664484	0.999201	0.965187	0.486374	0.956444	1.12908	0.392084	1	-0.999907	0.579962	1	1.28253	0.289265
ENSG00000071462	BUD23	protein_coding	0.0240434	0.888774	0.997287	0.18794	0.398169	0.999967	-0.0363953	0.832242	0.999942	0.213605	0.475907	0.863452	0.355248	0.171076	0.999902	0.345423	0.183037	0.9984	-0.0128114	0.970497	0.999782	-0.0669578	0.784668	0.9999	0.119118	0.807872	0.999998	0.0383111	0.706289	0.999863	0.312855	0.0273219	0.406755	-0.0248939	0.875057	0.999201	-0.062053	0.85685	1	-0.269302	0.391948	1	0.168499	0.708253	1	0.200033	0.505233
ENSG00000071575	TRIB2	protein_coding	-0.17166	0.310866	0.901743	-0.129975	0.55259	0.999967	-0.243848	0.149521	0.999942	-0.727871	0.0184558	0.388368	-0.217995	0.415565	0.999902	0.0369275	0.89021	0.9984	0.0592104	0.859234	0.999782	-0.0852927	0.718039	0.987155	0.361047	0.444058	0.999998	-0.18974	0.0536639	0.999863	-0.26371	0.116551	0.5792	0.0203066	0.89799	0.999201	0.205828	0.546064	0.967208	0.0306557	0.921622	1	0.617911	0.165779	1	-0.545307	0.0668498
ENSG00000071794	HLTF	protein_coding	0.0749946	0.589115	0.967916	0.0210857	0.903471	0.999967	-0.187222	0.159518	0.999942	-0.719671	0.04296	0.481808	-0.166878	0.589795	0.999902	-0.386817	0.20902	0.9984	0.134127	0.757873	0.999782	-0.219342	0.476869	0.9999	0.211764	0.729886	0.999998	-0.0422927	0.621015	0.999863	-0.396857	0.0275619	0.406866	-0.0545737	0.802298	0.999201	0.0358478	0.929718	1	-0.250843	0.498551	1	0.415116	0.430447	1	-0.780453	0.0278728
ENSG00000071859	FAM50A	protein_coding	0.340476	0.0725208	0.705508	0.157292	0.521222	0.999967	0.0749284	0.692694	0.999942	0.413268	0.18277	0.68611	0.0743332	0.78205	0.999902	0.463279	0.0845006	0.9984	-0.104235	0.78847	0.999782	-0.0853586	0.756162	0.9999	-0.379296	0.490462	0.999998	0.195284	0.0860724	0.999863	0.306489	0.0476363	0.462995	-0.1335	0.479306	0.999201	-0.469755	0.230945	0.861509	-0.256991	0.473447	1	-0.44122	0.390714	1	0.0834278	0.807498
ENSG00000071909	MYO3B	protein_coding	-0.55932	0.386899	0.922062	2.42572	0.00439712	0.684976	-0.210358	0.739903	0.999942	0.322425	0.63759	0.92756	-1.51956	0.016421	0.614724	-0.00636445	0.991378	0.999272	0.596269	0.487797	0.996053	-0.533068	0.380849	0.9999	-2.20364	0.0807048	0.999998	0.155149	0.723543	0.999863	-0.432076	0.260502	0.727506	-0.427362	0.358017	0.999201	1.14178	0.288192	0.890854	-2.90936	0.00364747	0.558804	-1.98462	0.167647	1	0.898694	0.337627
ENSG00000072042	RDH11	protein_coding	-0.237475	0.380223	0.919627	0.1113	0.750018	0.999967	0.0409777	0.879594	0.999942	1.00281	0.0101013	0.335216	-0.335414	0.320592	0.999902	0.297998	0.377454	0.9984	0.328759	0.430416	0.991741	-0.539913	0.0671806	0.987155	0.149909	0.799403	0.999998	-0.0502283	0.755284	0.999863	0.269323	0.237574	0.706721	-0.182212	0.432198	0.999201	0.541485	0.321267	0.901172	-0.66538	0.181938	1	0.121785	0.864734	1	1.2509	0.00866819
ENSG00000072110	ACTN1	protein_coding	-0.160741	0.571473	0.965387	0.248644	0.497794	0.999967	0.578124	0.0418318	0.999942	0.677519	0.0825928	0.565248	0.135839	0.687828	0.999902	0.308073	0.362078	0.9984	-0.461218	0.172252	0.928205	0.208079	0.383888	0.987155	0.715877	0.134197	0.999998	0.212579	0.23907	0.999863	0.341365	0.0828921	0.531388	0.0905629	0.639435	0.999201	-0.325263	0.535053	0.96505	-0.0548313	0.908812	1	0.150697	0.826281	1	0.84859	0.0637206
ENSG00000072121	ZFYVE26	protein_coding	-0.155829	0.291433	0.891777	-0.108266	0.569986	0.999967	-0.00158936	0.991356	0.999942	-0.560163	0.122697	0.624232	-0.126679	0.687534	0.999902	-0.316663	0.313694	0.9984	-0.562587	0.189583	0.937141	0.00673622	0.982302	0.9999	-0.0281826	0.962891	0.999998	-0.0847791	0.327977	0.999863	-0.3148	0.0807602	0.527941	-0.153952	0.485916	0.999201	-0.431319	0.302467	0.895601	0.104438	0.784833	1	-0.0130258	0.980977	1	-0.392789	0.281993
ENSG00000072134	EPN2	protein_coding	0.156671	0.648311	0.973391	-0.986309	0.0298235	0.974661	0.242392	0.481836	0.999942	-0.0123836	0.975577	0.996407	-0.107012	0.761516	0.999902	0.112523	0.748237	0.9984	-0.389726	0.37525	0.979829	0.388359	0.210778	0.9999	-0.109315	0.859609	0.999998	-0.0442876	0.845166	0.999863	-0.000205657	0.999162	0.999902	0.0930993	0.678767	0.999201	-0.571295	0.32159	0.901669	1.34284	0.0119239	0.719313	-0.338136	0.653208	1	-0.158371	0.751877
ENSG00000072135	PTPN18	protein_coding	0.0680731	0.780349	0.993367	-0.0724238	0.818221	0.999967	0.371853	0.12757	0.999942	0.181027	0.511046	0.879005	-0.480714	0.044036	0.819624	0.321875	0.177242	0.9984	-0.50102	0.165028	0.926157	-0.198452	0.436951	0.987155	0.473922	0.353206	0.999998	0.14924	0.313677	0.999863	-0.00538771	0.973733	0.9977	-0.190159	0.321402	0.999201	-0.594011	0.145959	0.807398	-0.140312	0.706842	1	0.114993	0.829803	1	0.123698	0.728733
ENSG00000072163	LIMS2	protein_coding	0.0825563	0.797736	0.995892	-0.347973	0.412846	0.999967	-0.406354	0.209493	0.999942	0.219306	0.596535	0.914723	0.0262856	0.941722	0.999902	0.428886	0.231172	0.9984	0.445328	0.438676	0.991741	-0.115812	0.775965	0.9999	-0.316842	0.696903	0.999998	-0.207169	0.29056	0.999863	0.220524	0.275962	0.738124	-0.00824508	0.977305	0.999201	0.332404	0.591499	0.978297	0.217596	0.7039	1	0.102498	0.899538	1	0.147232	0.78553
ENSG00000072195	SPEG	protein_coding	0.432798	0.284345	0.886014	-0.182489	0.729041	0.999967	-0.042118	0.916631	0.999942	-0.867154	0.100978	0.598589	-0.495284	0.285565	0.999902	0.157875	0.72904	0.9984	-0.374507	0.493892	0.996221	-0.344956	0.375675	0.9999	0.794678	0.301461	0.999998	0.0932757	0.699155	0.999863	-0.37117	0.178371	0.646461	-0.186458	0.511175	0.999201	-0.830145	0.262955	0.879395	-0.178351	0.794068	1	0.849777	0.378756	1	-1.28868	0.0470041
ENSG00000072201	LNX1	protein_coding	0.259449	0.736081	0.991159	-1.21278	0.203753	0.999967	0.474043	0.511571	0.999942	-0.953285	0.249629	0.739297	-0.178316	0.807476	0.999902	0.492132	0.489022	0.9984	-1.24272	0.33952	0.977956	2.30465	0.0170187	0.9999	-0.418314	0.818327	0.999998	0.0884451	0.844627	0.999863	-0.16741	0.690626	0.933872	0.850867	0.244259	0.999201	-1.52362	0.210036	0.851324	3.42404	0.00270501	0.497915	-0.872533	0.570633	1	-1.19819	0.253719
ENSG00000072364	AFF4	protein_coding	-0.154779	0.351793	0.914099	0.308494	0.151178	0.999967	0.0273942	0.869061	0.999942	-0.175202	0.668966	0.935749	0.0427668	0.904115	0.999902	-0.360987	0.309074	0.9984	-0.0616732	0.86745	0.999782	0.0745501	0.775413	0.987155	0.0904959	0.862371	0.999998	0.0232097	0.827894	0.999863	-0.16217	0.427022	0.829913	0.038673	0.825483	0.999201	0.0681167	0.88148	1	-0.248504	0.551449	1	0.0763333	0.898373	1	-0.00960001	0.980785
ENSG00000072401	UBE2D1	protein_coding	-0.298926	0.45973	0.941908	0.0143735	0.978059	0.999967	0.0993831	0.805943	0.999942	0.743819	0.128996	0.633137	0.280232	0.509146	0.999902	-0.129918	0.759473	0.9984	1.27324	0.0106824	0.492628	0.482251	0.171175	0.987155	-0.0192514	0.978209	0.999998	-0.058107	0.808215	0.999863	0.270307	0.287206	0.746665	0.600568	0.0287277	0.9707	1.54772	0.0450458	0.666566	0.453933	0.519767	1	-0.105684	0.916734	1	1.05295	0.1181
ENSG00000072415	MPP5	protein_coding	0.194716	0.406804	0.926641	0.444117	0.137879	0.999967	-0.0931361	0.686398	0.999942	-0.301305	0.359787	0.80901	-0.0544055	0.849834	0.999902	-0.508775	0.0743977	0.9984	-0.340172	0.47308	0.995275	-0.0104885	0.975069	0.9999	-0.0901075	0.892329	0.999998	0.13947	0.333986	0.999863	-0.287411	0.0808074	0.527941	-0.115818	0.61728	0.999201	-0.561526	0.214519	0.853433	-0.468954	0.255166	1	0.016122	0.977987	1	-0.48621	0.216588
ENSG00000072422	RHOBTB1	protein_coding	-0.942039	0.0214722	0.525704	0.541197	0.303783	0.999967	0.43116	0.289023	0.999942	0.788376	0.0372381	0.468919	-1.07938	0.00111966	0.23856	0.175001	0.594328	0.9984	-0.146741	0.781574	0.999782	-0.405792	0.280657	0.9999	1.2644	0.0919495	0.999998	-0.0459389	0.867032	0.999863	-0.113461	0.660446	0.924386	-0.0805238	0.791143	0.999201	0.77068	0.286843	0.889995	-0.959663	0.146742	1	0.845892	0.371494	1	1.74299	0.0058608
ENSG00000072501	SMC1A	protein_coding	0.0177902	0.899198	0.997287	0.228429	0.207367	0.999967	0.102303	0.465983	0.999942	-0.224749	0.456354	0.854054	0.119715	0.647056	0.999902	-0.234317	0.369866	0.9984	-0.327442	0.32391	0.976433	0.127715	0.586565	0.987155	0.245671	0.600486	0.999998	0.0989364	0.237005	0.999863	-0.103816	0.488471	0.859196	0.0149381	0.927803	0.999201	-0.370108	0.2302	0.861381	-0.115266	0.682381	1	0.156299	0.698432	1	-0.231658	0.389363
ENSG00000072506	HSD17B10	protein_coding	0.506017	0.000927875	0.245063	-0.233033	0.241064	0.999967	-0.0527731	0.729715	0.999942	0.157519	0.756057	0.958223	-0.118419	0.787642	0.999902	0.355902	0.417593	0.9984	-0.188669	0.595453	0.999782	-0.105092	0.675768	0.9999	-0.117531	0.815136	0.999998	0.120549	0.323691	0.999863	0.142263	0.57602	0.895131	-0.130801	0.417638	0.999201	-0.72035	0.174866	0.82707	0.113438	0.815219	1	-0.051424	0.941036	1	-0.338215	0.465442
ENSG00000072518	MARK2	protein_coding	0.118415	0.586186	0.967377	0.143263	0.610258	0.999967	0.194896	0.370451	0.999942	0.406008	0.27274	0.75421	0.323274	0.313353	0.999902	0.233674	0.466062	0.9984	0.105074	0.771215	0.999782	0.208937	0.413539	0.987155	0.00611156	0.99046	0.999998	0.153805	0.223517	0.999863	0.311828	0.0827012	0.531388	0.150059	0.38069	0.999201	-0.0382936	0.93289	1	0.0513995	0.901497	1	-0.1758	0.767838	1	0.297806	0.453047
ENSG00000072571	HMMR	protein_coding	-0.269661	0.602991	0.97011	0.35533	0.591542	0.999967	0.502145	0.331844	0.999942	0.528735	0.33178	0.793525	0.284175	0.548689	0.999902	0.264893	0.576257	0.9984	0.819944	0.269159	0.961364	-0.29292	0.580209	0.9999	2.07877	0.046908	0.999998	0.182209	0.557256	0.999863	0.348445	0.191635	0.660199	0.396137	0.348362	0.999201	1.06772	0.2377	0.865962	-0.665017	0.421157	1	1.59229	0.17661	1	0.812546	0.301594
ENSG00000072657	TRHDE	protein_coding	0.797955	0.42394	0.9324	0.70708	0.568752	0.999967	2.43574	0.0111515	0.999942	0.738813	0.426796	0.841573	-0.0111964	0.990165	0.999902	-0.344547	0.678318	0.9984	0.289813	0.792172	0.999782	0.530267	0.512852	0.9999	6.74674	0.00899736	0.717697	1.26655	0.0302825	0.999863	0.0682163	0.889398	0.983701	0.960756	0.152814	0.999201	-0.48095	0.77735	1	-0.150209	0.923287	1	4.34546	0.148897	1	-0.000599563	0.999679
ENSG00000072682	P4HA2	protein_coding	-0.755802	0.0709939	0.704173	0.758607	0.169509	0.999967	0.195125	0.652561	0.999942	1.517	0.0231282	0.411955	0.228106	0.69247	0.999902	0.713212	0.211026	0.9984	2.09672	0.00197707	0.196643	-0.465501	0.337642	0.9999	-0.333618	0.729158	0.999998	-0.0159122	0.954798	0.999863	0.777402	0.0239194	0.391778	0.264812	0.544115	0.999201	2.82607	0.0016412	0.276991	-1.24897	0.131316	1	-0.510766	0.666919	1	2.28187	0.0035856
ENSG00000072694	FCGR2B	protein_coding	-0.00605335	0.982262	0.999485	-0.306495	0.384285	0.999967	0.241712	0.374854	0.999942	0.123408	0.671117	0.936492	-0.214477	0.395787	0.999902	0.123217	0.623917	0.9984	-0.921314	0.0449112	0.762288	0.0785788	0.808511	0.9999	-0.247874	0.701979	0.999998	0.0266117	0.871941	0.999863	0.00311419	0.98264	0.99803	-0.235643	0.351806	0.999201	-0.940554	0.0517298	0.679366	0.369707	0.402386	1	-0.476691	0.450071	1	0.140231	0.739404
ENSG00000072736	NFATC3	protein_coding	0.0568758	0.608361	0.970727	-0.092483	0.519933	0.999967	-0.0530528	0.632105	0.999942	-0.122788	0.577889	0.905635	-0.165247	0.387782	0.999902	-0.148147	0.438208	0.9984	0.306577	0.328243	0.977402	0.0784737	0.723473	0.987155	0.0589322	0.894234	0.999998	-0.0198075	0.764755	0.999863	-0.147398	0.12839	0.593131	0.140664	0.314741	0.999201	0.224316	0.256887	0.877025	0.156934	0.386283	1	0.12498	0.628823	1	-0.168912	0.327431
ENSG00000072756	TRNT1	protein_coding	-0.334835	0.0453477	0.629254	0.171689	0.430455	0.999967	0.0146843	0.929894	0.999942	-0.23916	0.45739	0.854959	-0.0897252	0.748611	0.999902	-0.443296	0.111972	0.9984	-0.194331	0.660628	0.999782	0.114569	0.714527	0.9999	0.246669	0.692648	0.999998	-0.083151	0.456282	0.999863	-0.257023	0.104288	0.559391	0.0529099	0.81094	0.999201	0.114635	0.777071	1	-0.0712435	0.847762	1	0.244903	0.642512	1	0.107529	0.760513
ENSG00000072778	ACADVL	protein_coding	0.32583	0.0769522	0.713824	-0.204429	0.390377	0.999967	0.0719359	0.696122	0.999942	-0.235003	0.400163	0.829553	-0.170812	0.480372	0.999902	0.15132	0.53157	0.9984	-0.381368	0.214625	0.950724	0.0350989	0.871723	0.987155	-0.13597	0.754387	0.999998	0.105206	0.375196	0.999863	-0.0702804	0.61396	0.908249	-0.108644	0.456142	0.999201	-0.732217	0.0185234	0.591454	0.225156	0.427985	1	-0.195046	0.631813	1	-0.550135	0.0426786
ENSG00000072803	FBXW11	protein_coding	0.00907745	0.956091	0.999485	-0.0534722	0.801844	0.999967	0.108094	0.510925	0.999942	-0.272115	0.261456	0.747658	0.147025	0.484336	0.999902	-0.19727	0.347233	0.9984	-0.0529115	0.884686	0.999782	0.116902	0.650596	0.9999	-0.0972246	0.850372	0.999998	0.0333071	0.72921	0.999863	-0.0927692	0.453413	0.84233	0.0384392	0.823287	0.999201	-0.0876329	0.766855	1	0.155902	0.564197	1	-0.192311	0.618244	1	-0.270603	0.293828
ENSG00000072840	EVC	protein_coding	-0.0330865	0.972815	0.999485	-1.0059	0.433702	0.999967	-0.67323	0.492486	0.999942	-1.47321	0.0608926	0.525052	-0.317129	0.665705	0.999902	-0.632808	0.354216	0.9984	-1.02596	0.439678	0.991741	-0.503348	0.538511	0.9999	-0.133585	0.931336	0.999998	-0.53767	0.336043	0.999863	-0.76246	0.058219	0.486864	-0.559685	0.327453	0.999201	-0.867243	0.578795	0.974394	0.320258	0.808219	1	0.470207	0.79174	1	-1.33032	0.275178
ENSG00000072849	DERL2	protein_coding	-0.164102	0.332593	0.908035	-0.0607509	0.782213	0.999967	-0.190084	0.261451	0.999942	0.112754	0.604228	0.91759	-0.123264	0.513727	0.999902	0.00954466	0.959587	0.9984	0.447252	0.19083	0.937141	0.0944922	0.695928	0.9999	-0.35931	0.45687	0.999998	-0.150341	0.127083	0.999863	-0.0103179	0.918023	0.986876	0.130589	0.451314	0.999201	0.586298	0.0303408	0.620671	0.138953	0.575522	1	-0.156496	0.658081	1	0.287432	0.223236
ENSG00000072864	NDE1	protein_coding	ND	ND	ND	ND	ND	ND	ND	ND	ND	-0.269295	0.8704	0.982277	2.96862	0.0636284	0.896815	0.46631	0.729339	0.9984	-1.24621	0.687038	0.9999	0.907311	0.663472	0.9999	4.28726	0.340526	0.9999	-0.752598	0.216277	0.999863	1.10424	0.187808	0.656797	0.844788	0.566288	0.999201	-1.39516	0.527513	0.963578	1.48927	0.427807	1	6.18131	0.0617507	ND	-0.061179	0.971248
ENSG00000072952	MRVI1	protein_coding	-0.0183452	0.961468	0.999485	0.768067	0.118065	0.999967	0.551911	0.146718	0.999942	1.0038	0.0144846	0.372014	0.282275	0.428148	0.999902	0.402978	0.256785	0.9984	-0.0454419	0.91897	0.999782	0.048883	0.876951	0.9999	0.684561	0.279058	0.999998	0.398303	0.0860059	0.999863	0.517943	0.0148817	0.355228	0.115113	0.61679	0.999201	-0.0496312	0.941162	1	-0.735029	0.231578	1	0.145584	0.8688	1	1.03373	0.0779149
ENSG00000072954	TMEM38A	protein_coding	0.328955	0.393447	0.922987	0.0198735	0.968315	0.999967	0.0462858	0.904744	0.999942	0.122796	0.737722	0.954496	0.182811	0.564819	0.999902	0.0866979	0.784574	0.9984	0.157899	0.724767	0.999782	-0.0691316	0.827114	0.9999	-0.239345	0.704493	0.999998	0.150459	0.506776	0.999863	0.131251	0.447751	0.839508	-0.0299763	0.879871	0.999201	-0.195272	0.741724	0.999449	-0.103732	0.848318	1	-0.272041	0.725337	1	-0.194918	0.705386
ENSG00000073008	PVR	protein_coding	0.325396	0.204368	0.842662	0.423063	0.201346	0.999967	0.279412	0.273849	0.999942	0.155756	0.668532	0.935513	0.241932	0.445171	0.999902	-0.129216	0.682488	0.9984	-0.630016	0.143073	0.907652	0.0519042	0.864808	0.9999	-0.275453	0.649418	0.999998	0.328845	0.02644	0.999863	0.0845126	0.636441	0.916106	-0.187341	0.388353	0.999201	-0.981111	0.032443	0.625542	-0.38478	0.359468	1	-0.541946	0.36425	1	-0.159068	0.690574
ENSG00000073060	SCARB1	protein_coding	0.231856	0.215156	0.849318	-0.119506	0.624732	0.999967	0.287	0.117533	0.999942	-0.197021	0.59037	0.912273	0.276611	0.386102	0.999902	-0.106087	0.738846	0.9984	-0.715939	0.146478	0.909633	0.341177	0.329534	0.9999	-0.0448169	0.948608	0.999998	0.175844	0.130641	0.999863	0.00447505	0.980538	0.9977	0.00343782	0.98984	0.999201	-0.972163	0.0322483	0.625542	0.440872	0.292552	1	-0.318609	0.589158	1	-0.416476	0.293613
ENSG00000073111	MCM2	protein_coding	0.524633	0.087166	0.730682	0.105733	0.788025	0.999967	-0.194253	0.522672	0.999942	-0.28542	0.54215	0.890887	0.0365174	0.92854	0.999902	0.472997	0.243101	0.9984	-0.716363	0.103041	0.874971	0.0453484	0.884273	0.9999	0.452623	0.465034	0.999998	0.147751	0.43984	0.999863	0.102782	0.668536	0.926724	-0.116107	0.624367	0.999201	-1.2679	0.0342683	0.63008	-0.0756789	0.889942	1	0.659988	0.397868	1	-0.801165	0.125408
ENSG00000073146	MOV10L1	protein_coding	1.80373	0.142138	0.802856	-1.04028	0.534705	0.999967	0.990383	0.395607	0.999942	-1.9647	0.170117	0.674641	0.967128	0.373632	0.999902	-0.0728022	0.940345	0.9984	0.452356	0.723833	0.999782	-0.846156	0.405076	0.9999	0.0857259	0.962748	0.999998	0.901294	0.214502	0.999863	-0.191689	0.752769	0.953397	-0.283162	0.660607	0.999201	-1.16922	0.492949	0.957644	0.182669	0.916366	1	-0.841506	0.701877	1	-3.56019	0.0428302
ENSG00000073150	PANX2	protein_coding	0.264507	0.5907	0.968423	0.0213021	0.97355	0.999967	-0.135443	0.787812	0.999942	1.24845	0.0456287	0.490267	0.632997	0.245515	0.999902	0.650341	0.228822	0.9984	1.98078	6.69009e-05	0.0149559	0.29108	0.395755	0.9999	-0.0604221	0.931757	0.999998	0.0399054	0.891805	0.999863	0.792255	0.0124424	0.338104	0.693287	0.0253994	0.953457	1.68728	0.0725753	0.717436	0.231662	0.78669	1	0.0881598	0.943283	1	0.989799	0.223223
ENSG00000073282	TP63	protein_coding	-0.24896	0.769409	0.993367	-1.51024	0.168402	0.999967	-0.535673	0.522849	0.999942	-1.03136	0.186756	0.688452	-0.675659	0.316872	0.999902	0.410796	0.53502	0.9984	1.09258	0.237863	0.958084	-0.877719	0.178181	0.9999	0.388653	0.758128	0.999998	-0.618417	0.209922	0.999863	-0.338334	0.389953	0.81187	-0.101955	0.836742	0.999201	1.34307	0.302472	0.895601	0.529828	0.657495	1	0.904598	0.58546	1	-0.772144	0.499009
ENSG00000073417	PDE8A	protein_coding	-0.213708	0.254711	0.870544	-0.177815	0.460191	0.999967	-0.262733	0.156401	0.999942	-0.327585	0.318287	0.786086	-0.555132	0.0519303	0.845843	-0.280771	0.323433	0.9984	0.353121	0.310906	0.97084	-0.0426171	0.86324	0.9999	0.181986	0.711606	0.999998	-0.22431	0.0374346	0.999863	-0.391595	0.0139314	0.346987	0.1015	0.541551	0.999201	0.541554	0.13312	0.794409	0.121182	0.713539	1	0.457856	0.329823	1	-0.102937	0.743911
ENSG00000073578	SDHA	protein_coding	0.178028	0.494445	0.950456	0.266687	0.43096	0.999967	-0.160783	0.536339	0.999942	0.573268	0.16309	0.667982	0.125195	0.725033	0.999902	0.39435	0.26765	0.9984	0.0501646	0.92413	0.999782	-0.294765	0.430078	0.9999	-0.141123	0.850381	0.999998	0.0657353	0.676626	0.999863	0.348038	0.0867096	0.536263	-0.175217	0.506378	0.999201	-0.153308	0.789152	1	-0.575873	0.273707	1	0.0327789	0.965293	1	0.405645	0.418181
ENSG00000073605	GSDMB	protein_coding	-0.143663	0.491161	0.949355	-0.0202532	0.940126	0.999967	-0.0979727	0.638319	0.999942	-0.599786	0.0465339	0.493081	-0.00737418	0.977483	0.999902	-0.0112116	0.965698	0.9984	-0.434528	0.18432	0.934444	0.182381	0.431536	0.9999	-0.12187	0.792051	0.999998	-0.0968913	0.424165	0.999863	-0.168207	0.29151	0.749282	-0.0367098	0.82741	0.999201	-0.315819	0.393772	0.923786	0.188289	0.578259	1	-0.0109716	0.981918	1	-0.44485	0.168918
ENSG00000073614	KDM5A	protein_coding	-0.113761	0.675286	0.978017	0.507213	0.148028	0.999967	-0.0653156	0.809951	0.999942	0.940909	0.0493725	0.501564	0.239356	0.563734	0.999902	0.0349028	0.932911	0.9984	0.33724	0.443122	0.991741	-0.0914538	0.768668	0.987155	0.214341	0.73037	0.999998	0.0482405	0.774194	0.999863	0.352492	0.159871	0.628131	0.074638	0.741137	0.999201	0.426015	0.499263	0.958976	-0.612722	0.287117	1	0.292623	0.723019	1	1.06464	0.0530553
ENSG00000073670	ADAM11	protein_coding	0.314779	0.62742	0.972397	-1.1411	0.170878	0.999967	0.162534	0.795882	0.999942	-1.40436	0.0519092	0.510152	0.141392	0.822931	0.999902	-0.21803	0.721899	0.9984	-0.423169	0.6843	0.999782	0.822692	0.281025	0.9999	-1.2649	0.394009	0.999998	-0.085201	0.829556	0.999863	-0.398583	0.280455	0.741583	0.13094	0.805301	0.999201	-0.785856	0.418596	0.934014	1.92016	0.0372939	0.960661	-1.38781	0.273158	1	-1.71873	0.0491811
ENSG00000073711	PPP2R3A	protein_coding	0.595736	0.483813	0.948635	-0.030466	0.979199	0.999967	0.71745	0.415227	0.999942	-1.06161	0.255451	0.742875	-0.0229067	0.978332	0.999902	-0.950289	0.240325	0.9984	-1.16523	0.338704	0.977956	0.749602	0.393185	0.9999	-0.112844	0.946191	0.999998	0.495547	0.323156	0.999863	-0.650376	0.172728	0.639972	0.128384	0.838839	0.999201	-1.77489	0.2433	0.868676	0.748278	0.607119	1	-0.804332	0.681445	1	-1.65101	0.20903
ENSG00000073712	FERMT2	protein_coding	-1.33591	0.164497	0.818827	-2.60743	0.0345648	0.999967	1.76344	0.0677107	0.999942	-2.34244	0.0210831	0.405165	-1.30881	0.162667	0.999902	0.144071	0.863216	0.9984	0.807419	0.477699	0.995404	-0.240361	0.773018	0.9999	0.0215963	0.989301	0.999998	-0.201935	0.754527	0.999863	-0.935429	0.0743952	0.515145	0.11027	0.841806	0.999201	2.05898	0.169461	0.822738	2.25028	0.107466	1	-1.69217	0.386904	1	-1.1222	0.412144
ENSG00000073754	CD5L	protein_coding	-1.34488	0.678678	0.9999	-3.53633	0.404592	0.9999	-3.58521	0.261274	0.999942	ND	ND	ND	ND	ND	ND	ND	ND	ND	ND	ND	ND	ND	ND	ND	ND	ND	ND	#N/A	#N/A	#N/A	ND	ND	ND	ND	ND	ND	-1.15805	0.816459	1	1.73508	0.71089	ND	-0.416076	0.9499	ND	1.89104	0.666847
ENSG00000073756	PTGS2	protein_coding	0.289995	0.717782	0.987209	0.31109	0.764925	0.999967	0.337387	0.67462	0.999942	0.858765	0.423307	0.840866	0.202231	0.827798	0.999902	0.542453	0.559247	0.9984	1.51759	0.00131152	0.152403	0.902367	0.00624738	0.77051	0.535391	0.416978	0.999998	0.317604	0.498985	0.999863	0.461145	0.379931	0.80569	1.01765	4.87033e-05	0.0320191	1.21682	0.392856	0.923786	0.574621	0.658878	1	0.210491	0.910028	1	0.573813	0.64377
ENSG00000073792	IGF2BP2	protein_coding	-0.495912	0.0988315	0.748566	-0.159983	0.679639	0.999967	0.353952	0.237919	0.999942	0.157239	0.644864	0.928171	-0.478603	0.106518	0.966502	0.549807	0.063125	0.9984	0.460163	0.308723	0.970623	-0.733593	0.0220483	0.9999	0.56795	0.375059	0.999998	-0.0921105	0.634272	0.999863	0.0724999	0.716012	0.941151	-0.198368	0.467278	0.999201	0.931177	0.0895838	0.742975	-0.588504	0.240417	1	0.2268	0.752275	1	0.663396	0.165851
ENSG00000073803	MAP3K13	protein_coding	-0.291211	0.159502	0.817198	0.275345	0.304936	0.999967	-0.0677853	0.743677	0.999942	0.629947	0.092157	0.584746	0.297982	0.35751	0.999902	0.1404	0.664609	0.9984	0.809963	0.0461553	0.768905	-0.0419535	0.883609	0.9999	-0.156316	0.785405	0.999998	-0.0739689	0.574747	0.999863	0.329897	0.077934	0.521246	0.182641	0.412686	0.999201	1.07525	0.0198994	0.596274	-0.331626	0.431517	1	-0.0754306	0.900716	1	0.93116	0.0206099
ENSG00000073849	ST6GAL1	protein_coding	0.0539413	0.74698	0.991841	-0.299063	0.165569	0.999967	-0.00417681	0.980034	0.999942	-0.713984	0.0540073	0.514511	-0.262684	0.413308	0.999902	-0.137068	0.669289	0.9984	-0.289269	0.431532	0.991741	-0.0552625	0.831787	0.987155	-0.204988	0.693386	0.999998	-0.0500546	0.627729	0.999863	-0.339613	0.0721486	0.510465	-0.144356	0.41472	0.999201	-0.368199	0.365729	0.916108	0.229946	0.536206	1	-0.187801	0.724401	1	-0.757366	0.0330554
ENSG00000073861	TBX21	protein_coding	-0.0644478	0.745108	0.991841	-0.0423213	0.868573	0.999967	-0.129369	0.513477	0.999942	0.216355	0.567682	0.902591	0.0208438	0.94937	0.999902	0.487691	0.136937	0.9984	0.243507	0.619315	0.999782	-0.149184	0.667332	0.9999	-0.766859	0.26896	0.999998	-0.0841459	0.463768	0.999863	0.241819	0.203397	0.671989	-0.143451	0.582755	0.999201	0.282234	0.586296	0.977382	-0.120989	0.798501	1	-0.624781	0.357766	1	0.291236	0.520154
ENSG00000073905	VDAC1P1	processed_pseudogene	0.550374	0.518192	0.956424	0.448067	0.67674	0.999967	1.25669	0.12655	0.999942	-2.15585	0.0105963	0.339403	1.19513	0.123277	0.983464	-0.450293	0.529791	0.9984	-1.19256	0.289733	0.963688	0.108794	0.891271	0.9999	0.547037	0.726404	0.999998	0.79894	0.0997891	0.999863	-0.485433	0.337812	0.780388	-0.137702	0.804357	0.999201	-1.79763	0.180929	0.829319	-0.346624	0.777899	1	-0.6635	0.697537	1	-2.74729	0.0198523
ENSG00000073969	NSF	protein_coding	-0.255621	0.837709	0.997124	1.38029	0.412414	0.999967	-0.103852	0.934255	0.999942	-2.15231	0.153988	0.65881	-0.737366	0.603847	0.999902	-0.411956	0.760824	0.9984	2.51397	0.227841	0.953201	2.54368	0.0883523	0.9999	1.20728	0.659881	0.999998	0.234186	0.75325	0.999863	-0.869046	0.268443	0.733291	2.29052	0.0180253	0.880454	2.74722	0.260116	0.877199	1.1648	0.603065	1	1.32436	0.663632	1	-1.9024	0.341286
ENSG00000074054	CLASP1	protein_coding	-0.162887	0.267154	0.87831	0.054092	0.775789	0.999967	0.0544127	0.709838	0.999942	-0.62579	0.0868635	0.573417	0.0674106	0.831552	0.999902	-0.310874	0.326017	0.9984	-0.288572	0.449474	0.993369	0.271539	0.314762	0.9999	0.0754775	0.888595	0.999998	-0.0292031	0.744116	0.999863	-0.260788	0.169246	0.63756	0.0847864	0.662062	0.999201	-0.150365	0.707272	0.997465	0.207028	0.571822	1	0.033891	0.948348	1	-0.451027	0.196719
ENSG00000074071	MRPS34	protein_coding	0.326978	0.120322	0.780872	0.149605	0.582741	0.999967	0.00611719	0.97683	0.999942	0.438066	0.257817	0.744953	0.0733419	0.826875	0.999902	0.492341	0.141967	0.9984	-0.078321	0.857336	0.999782	-0.239703	0.436882	0.9999	-0.2103	0.733313	0.999998	0.161674	0.20275	0.999863	0.321325	0.0968634	0.549954	-0.192218	0.372576	0.999201	-0.430212	0.380861	0.919681	-0.40319	0.36898	1	-0.20324	0.752237	1	0.122326	0.775361
ENSG00000074181	NOTCH3	protein_coding	-0.423554	0.490027	0.949059	-1.19184	0.142727	0.999967	0.123271	0.832013	0.999942	-1.35646	0.202829	0.706135	0.211962	0.828734	0.999902	-0.291464	0.750821	0.9984	-0.239655	0.856731	0.999782	0.772267	0.422095	0.9999	1.71465	0.361602	0.999998	-0.374733	0.31432	0.999863	-0.42413	0.436384	0.834063	0.641696	0.344208	0.999201	0.202257	0.881853	1	1.92761	0.135012	1	1.6089	0.360987	1	-0.834832	0.491575
ENSG00000074201	CLNS1A	protein_coding	0.461281	0.0175354	0.500638	-0.230828	0.358228	0.999967	0.0699627	0.718406	0.999942	-0.111487	0.79834	0.965885	-0.261563	0.489125	0.999902	-0.237179	0.53022	0.9984	-0.0879762	0.823874	0.999782	-0.171913	0.538463	0.9999	0.0146438	0.979087	0.999998	0.148671	0.257714	0.999863	-0.210865	0.325106	0.772207	-0.120706	0.529459	0.999201	-0.574373	0.251815	0.873733	0.045606	0.920659	1	-0.0424206	0.948429	1	-0.562309	0.198556
ENSG00000074219	TEAD2	protein_coding	1.6686	0.0325895	0.572666	-2.19084	0.0201045	0.918163	-0.375831	0.601633	0.999942	-0.660456	0.4786	0.864311	0.270062	0.731509	0.999902	0.186581	0.811369	0.9984	-0.665529	0.428747	0.991741	-0.00586642	0.992289	0.9999	-2.42377	0.0511971	0.999998	-0.101552	0.844178	0.999863	0.0211068	0.962095	0.995686	-0.524096	0.245491	0.999201	-2.28375	0.0652461	0.708523	2.16394	0.0546454	1	-2.03966	0.206583	1	-2.21409	0.0492036
ENSG00000074276	CDHR2	protein_coding	-0.416848	0.374353	0.91852	0.935977	0.13784	0.999967	0.16599	0.723451	0.999942	-2.03472	0.00595316	0.2895	-0.737068	0.250205	0.999902	-0.261069	0.667794	0.9984	-1.55467	0.0803559	0.849611	1.14104	0.0745355	0.9999	0.207288	0.868289	0.999998	0.107656	0.719602	0.999863	-0.866284	0.0214855	0.380047	0.206865	0.690967	0.999201	-1.16235	0.202962	0.848205	0.176409	0.837759	1	0.0508476	0.965823	1	-1.56522	0.0593207
ENSG00000074356	NCBP3	protein_coding	-0.0640463	0.638458	0.973391	0.159415	0.365981	0.999967	0.184024	0.176328	0.999942	-0.344957	0.224112	0.719203	0.0531494	0.82898	0.999902	-0.248396	0.312131	0.9984	-0.315854	0.402404	0.987347	0.245063	0.358449	0.9999	0.0767743	0.885477	0.999998	0.0831355	0.328574	0.999863	-0.164313	0.24474	0.712564	0.0651929	0.734824	0.999201	-0.276995	0.381924	0.920012	0.071158	0.805933	1	-0.09461	0.81929	1	-0.269968	0.328767
ENSG00000074370	ATP2A3	protein_coding	-0.00435149	0.984459	0.999485	-0.100408	0.727772	0.999967	0.354675	0.112345	0.999942	0.022293	0.950492	0.993182	0.12924	0.677715	0.999902	0.381626	0.219708	0.9984	-0.628477	0.0415847	0.752208	0.242292	0.266705	0.987155	-0.0753952	0.862786	0.999998	0.109444	0.427638	0.999863	0.189158	0.285986	0.745744	-0.0496572	0.782478	0.999201	-0.649303	0.128411	0.791568	0.328353	0.399754	1	-0.417133	0.455687	1	0.0371051	0.920713
ENSG00000074416	MGLL	protein_coding	-0.36553	0.345319	0.912767	0.0214081	0.965833	0.999967	0.371115	0.337517	0.999942	1.10998	0.000471949	0.156746	-0.794314	0.00397203	0.34434	0.597772	0.0296964	0.9984	-0.397058	0.445214	0.992298	-0.576798	0.117132	0.9999	0.569083	0.439679	0.999998	0.0077698	0.973682	0.999863	0.232841	0.349341	0.78941	-0.34874	0.218971	0.999201	-0.0555716	0.93484	1	-0.612248	0.324003	1	0.210659	0.812971	1	1.48773	0.0121912
ENSG00000074527	NTN4	protein_coding	-0.235801	0.744068	0.991841	-0.685288	0.436116	0.999967	0.107245	0.873291	0.999942	-0.311389	0.519834	0.882577	-0.387607	0.35887	0.999902	-0.0780474	0.85371	0.9984	3.24667	0.00102564	0.129607	0.716543	0.278551	0.9999	-0.782059	0.543517	0.999998	-0.167215	0.675177	0.999863	-0.256393	0.270297	0.735014	1.0841	0.0442146	0.999201	3.38852	0.00186233	0.301684	1.27781	0.175142	1	-0.878481	0.502527	1	-0.0390746	0.965258
ENSG00000074582	BCS1L	protein_coding	0.574723	0.200166	0.841188	0.0200584	0.972394	0.999967	0.0503658	0.910433	0.999942	-1.17073	0.0116258	0.351103	-0.222787	0.581707	0.999902	0.166405	0.678198	0.9984	-0.333004	0.362357	0.979223	0.13283	0.610016	0.9999	0.0029887	0.99538	0.999998	0.218182	0.412474	0.999863	-0.309973	0.229232	0.699016	-0.0209744	0.905424	0.999201	-0.928168	0.211215	0.851488	0.0988153	0.884378	1	-0.0342003	0.971896	1	-1.73412	0.00753778
ENSG00000074590	NUAK1	protein_coding	-0.0777983	0.92212	0.998005	1.22527	0.235694	0.999967	0.120825	0.879687	0.999942	0.741779	0.193634	0.696317	-0.819257	0.126121	0.989514	1.10404	0.0334349	0.9984	1.04319	0.283354	0.961364	-0.154712	0.824911	0.9999	-1.25044	0.364034	0.999998	0.295502	0.533652	0.999863	0.352058	0.310261	0.761317	0.0427345	0.931851	0.999201	1.08131	0.343323	0.911104	-1.36389	0.197548	1	-1.35811	0.36374	1	0.815794	0.408818
ENSG00000074603	DPP8	protein_coding	-0.413894	0.0354393	0.586917	0.367085	0.148798	0.999967	-0.181249	0.356897	0.999942	0.201569	0.620514	0.922718	-0.0026348	0.994039	0.999902	-0.333979	0.343548	0.9984	0.50352	0.134505	0.90063	0.0561375	0.813427	0.987155	-0.0854468	0.857352	0.999998	-0.143108	0.292925	0.999863	-0.0676169	0.742083	0.949917	0.162554	0.331372	0.999201	0.892492	0.0535687	0.682742	-0.325426	0.440803	1	0.108904	0.85715	1	0.625971	0.120734
ENSG00000074657	ZNF532	protein_coding	-0.459828	0.0639521	0.681622	-0.304837	0.34024	0.999967	-0.0216134	0.929907	0.999942	-0.995391	0.0193011	0.395998	-0.686656	0.0650337	0.898024	-0.239636	0.515408	0.9984	-0.458637	0.34685	0.977956	-0.28236	0.415687	0.9999	-0.594973	0.387405	0.999998	-0.250981	0.0954104	0.999863	-0.602434	0.00617295	0.296438	-0.376213	0.122795	0.999201	-0.0201346	0.970756	1	0.0127997	0.979731	1	-0.559491	0.434723	1	-0.5199	0.278919
ENSG00000074695	LMAN1	protein_coding	0.0378393	0.817442	0.995892	0.054616	0.795372	0.999967	-0.149282	0.359973	0.999942	-0.513033	0.106933	0.603655	-0.23581	0.392958	0.999902	-0.283765	0.303292	0.9984	0.311121	0.434159	0.991741	0.0322212	0.908824	0.9999	0.22486	0.688855	0.999998	-0.0309386	0.75079	0.999863	-0.328606	0.0331934	0.419183	0.138781	0.477666	0.999201	0.247406	0.516949	0.960322	-0.036635	0.916225	1	0.387422	0.436806	1	-0.540839	0.10426
ENSG00000074696	HACD3	protein_coding	-0.189045	0.32284	0.904523	-0.497269	0.0460102	0.999967	-0.105745	0.57784	0.999942	-0.555458	0.150209	0.655026	-0.479151	0.153941	0.999902	-0.36347	0.27713	0.9984	0.116116	0.751439	0.999782	-0.22209	0.392796	0.9999	0.120912	0.815066	0.999998	-0.224207	0.0536404	0.999863	-0.455659	0.0149381	0.355228	-0.0751319	0.66581	0.999201	0.280744	0.498474	0.958976	0.267827	0.482502	1	0.240172	0.656951	1	-0.354209	0.327415
ENSG00000074755	ZZEF1	protein_coding	0.0256374	0.868686	0.997287	-0.0369815	0.853612	0.999967	0.158687	0.305795	0.999942	-0.651232	0.0654065	0.536243	0.0436488	0.886666	0.999902	-0.203313	0.506542	0.9984	-0.531626	0.152832	0.917278	0.266513	0.311036	0.987155	0.246097	0.63965	0.999998	0.0622773	0.497475	0.999863	-0.238771	0.194978	0.663086	0.0352328	0.862989	0.999201	-0.582489	0.132303	0.793677	0.289864	0.412339	1	0.100068	0.843344	1	-0.666103	0.0486304
ENSG00000074800	ENO1	protein_coding	0.468927	0.000149796	0.152082	-0.114155	0.474867	0.999967	0.201738	0.102813	0.999942	-0.0627264	0.88094	0.983675	-0.215684	0.5521	0.999902	0.138807	0.701926	0.9984	-0.0796245	0.815189	0.999782	-0.0435882	0.856406	0.987155	-0.143018	0.766559	0.999998	0.231466	0.0150406	0.999863	-0.0390436	0.851054	0.975895	-0.0684432	0.662827	0.999201	-0.573615	0.17638	0.82707	0.0562419	0.884555	1	-0.331808	0.550281	1	-0.521046	0.159427
ENSG00000074803	SLC12A1	protein_coding	ND	ND	ND	ND	ND	ND	ND	ND	ND	0.993092	0.859455	0.979461	0.0818506	0.986788	0.999902	0.354067	0.943518	0.9984	ND	ND	ND	ND	ND	ND	ND	ND	ND	#N/A	#N/A	#N/A	0.398979	0.893422	0.984538	2.00885	0.295602	0.999201	5.08244	0.708286	0.997465	-1.34217	0.913949	ND	-0.154402	0.993017	ND	0.986639	0.9336
ENSG00000074842	MYDGF	protein_coding	0.578124	0.00146263	0.26346	-0.387331	0.0996343	0.999967	-0.0589779	0.745197	0.999942	0.249131	0.606984	0.918542	-0.19709	0.638607	0.999902	0.374359	0.372034	0.9984	0.0765426	0.845519	0.999782	-0.212673	0.444121	0.9999	-0.0815187	0.883417	0.999998	0.109737	0.446695	0.999863	0.14738	0.547992	0.886153	-0.113091	0.5546	0.999201	-0.527022	0.326644	0.90422	0.15924	0.745695	1	-0.00944199	0.989293	1	-0.318513	0.497102
ENSG00000074855	ANO8	protein_coding	0.575308	0.0785316	0.717314	-0.244083	0.561309	0.999967	0.193647	0.549374	0.999942	-1.30551	0.00513517	0.280174	-0.572979	0.160921	0.999902	-0.0941949	0.815419	0.9984	-0.992707	0.0266429	0.684879	0.556657	0.0816779	0.9999	0.0692069	0.91275	0.999998	0.223096	0.268253	0.999863	-0.581457	0.0225102	0.384566	0.0459606	0.869992	0.999201	-1.59299	0.0110766	0.510134	0.785994	0.171342	1	-0.11154	0.891432	1	-1.86952	0.000659693
ENSG00000074935	TUBE1	protein_coding	-0.128801	0.543814	0.960402	0.44786	0.103066	0.999967	-0.40232	0.0551443	0.999942	-0.532899	0.161036	0.666206	-0.61183	0.0651819	0.898024	-0.506139	0.124351	0.9984	0.156614	0.733411	0.999782	-0.221201	0.496848	0.9999	0.48833	0.450478	0.999998	-0.103758	0.480751	0.999863	-0.548996	0.00273348	0.249845	-0.00807075	0.972767	0.999201	0.257299	0.593997	0.979531	-0.682191	0.123104	1	0.906169	0.148588	1	-0.395782	0.346945
ENSG00000075035	WSCD2	protein_coding	1.34762	0.339335	0.909707	0.284689	0.872074	0.999967	2.39292	0.0743809	0.999942	-2.87673	0.0723272	0.545479	0.175405	0.903068	0.999902	0.125939	0.924555	0.9984	0.229182	0.89219	0.999782	0.946465	0.445038	0.9999	0.762253	0.745342	0.999998	1.46164	0.0884302	0.999863	-0.79041	0.32944	0.775662	0.626311	0.435985	0.999201	-1.02433	0.630238	0.985393	0.645475	0.748538	1	-1.50949	0.570757	ND	-4.04925	0.0362827
ENSG00000075073	TACR2	protein_coding	0.792935	0.710047	0.9999	4.44668	0.116069	0.9999	-1.1468	0.580739	0.999942	-0.620559	0.72238	0.94963	1.76693	0.272963	0.999902	2.6889	0.0619385	0.9984	0.0557302	0.97835	0.999782	1.00641	0.499268	0.9999	1.84469	0.547131	0.9999	1.27597	0.313639	0.999863	1.68083	0.0578439	0.485341	0.788909	0.413972	0.999201	-0.775741	0.749096	1	-3.46661	0.157625	ND	2.59043	0.423509	ND	-1.42703	0.526644
ENSG00000075142	SRI	protein_coding	0.366011	0.171247	0.820633	-0.129813	0.707556	0.999967	0.119846	0.654225	0.999942	0.178346	0.667035	0.935186	-0.0775027	0.829269	0.999902	0.0742973	0.836013	0.9984	-0.0267713	0.937845	0.999782	0.0984668	0.684708	0.9999	-0.0642646	0.894511	0.999998	0.151332	0.349032	0.999863	0.0521198	0.797774	0.963341	0.0393312	0.800414	0.999201	-0.417324	0.413465	0.931676	0.213987	0.646223	1	-0.171156	0.797644	1	-0.176389	0.691883
ENSG00000075213	SEMA3A	protein_coding	-0.610192	0.55119	0.961967	0.127613	0.923731	0.999967	-0.457433	0.655294	0.999942	0.90879	0.318408	0.786086	0.919644	0.279309	0.999902	-0.720152	0.372486	0.9984	1.23227	0.295136	0.965373	0.362153	0.665492	0.9999	-0.430913	0.792749	0.999998	-0.353756	0.5525	0.999863	0.365212	0.445025	0.83863	0.493027	0.372988	0.999201	1.85222	0.216732	0.856178	0.252429	0.855415	1	0.0212078	0.991283	1	1.57453	0.225526
ENSG00000075218	GTSE1	protein_coding	-0.574015	0.268908	0.879155	-0.208314	0.753906	0.999967	0.00101199	0.998444	0.999942	1.02233	0.160279	0.666077	0.90318	0.152714	0.999902	0.150104	0.811517	0.9984	-0.153021	0.857072	0.999782	0.945181	0.120019	0.9999	3.11061	0.0110558	0.759872	-0.255069	0.404915	0.999863	0.635533	0.0833701	0.531388	0.899179	0.0654715	0.999201	0.397284	0.702787	0.996844	1.14429	0.228944	1	3.12223	0.0239843	1	1.60996	0.0758942
ENSG00000075223	SEMA3C	protein_coding	-0.345835	0.3536	0.914099	-0.238685	0.624159	0.999967	-0.0297418	0.936563	0.999942	0.0992787	0.829197	0.973956	0.313931	0.432384	0.999902	-0.423044	0.289382	0.9984	1.29807	0.0274319	0.68647	-0.102782	0.804285	0.9999	0.0279055	0.973074	0.999998	-0.194637	0.376347	0.999863	0.00535317	0.982006	0.99803	0.230724	0.482027	0.999201	1.62124	0.0276024	0.610794	0.122038	0.856447	1	0.0712705	0.940779	1	0.455826	0.476316
ENSG00000075234	TTC38	protein_coding	0.127414	0.499854	0.952008	0.139254	0.568004	0.999967	0.0827858	0.660454	0.999942	0.111086	0.733392	0.952337	0.00119652	0.996625	0.999902	0.649926	0.0213513	0.9984	0.188775	0.695668	0.999782	0.188249	0.581876	0.9999	-0.625684	0.360076	0.999998	0.112974	0.299935	0.999863	0.264328	0.128254	0.593131	0.0671522	0.792112	0.999201	0.0355835	0.93921	1	0.0347708	0.935076	1	-0.696192	0.255213	1	-0.00578153	0.988686
ENSG00000075239	ACAT1	protein_coding	0.21472	0.34604	0.91319	-0.198817	0.501144	0.999967	-0.173584	0.44503	0.999942	-0.0863702	0.813457	0.96991	-0.209466	0.509864	0.999902	0.071425	0.821658	0.9984	0.280984	0.436396	0.991741	0.00439795	0.986255	0.9999	-0.506537	0.320506	0.999998	-0.0340117	0.80844	0.999863	-0.0691128	0.698007	0.935525	0.0100533	0.955496	0.999201	0.04152	0.923382	1	0.188866	0.632895	1	-0.319983	0.570651	1	-0.289988	0.441161
ENSG00000075240	GRAMD4	protein_coding	0.239178	0.317591	0.903122	-0.1747	0.572195	0.999967	0.240828	0.312321	0.999942	-0.307521	0.401586	0.830003	-0.149905	0.637522	0.999902	-0.124987	0.693866	0.9984	-0.273759	0.473128	0.995275	0.0323571	0.904733	0.9999	-0.164549	0.760337	0.999998	0.143341	0.322343	0.999863	-0.183957	0.299919	0.754382	-0.0839783	0.649027	0.999201	-0.537564	0.237061	0.865084	0.192906	0.643028	1	-0.392418	0.509089	1	-0.535431	0.177717
ENSG00000075275	CELSR1	protein_coding	-0.502291	0.134245	0.796447	-0.637912	0.131835	0.999967	-0.0937541	0.773718	0.999942	-0.526307	0.239981	0.732807	-0.242929	0.540938	0.999902	0.0474421	0.902571	0.9984	-0.748191	0.134708	0.90063	-0.335603	0.349342	0.9999	0.615422	0.383604	0.999998	-0.369627	0.0619937	0.999863	-0.215062	0.339802	0.781654	-0.316992	0.241571	0.999201	-0.268633	0.666296	0.988997	0.287416	0.613987	1	0.722339	0.371116	1	-0.0109774	0.983984
ENSG00000075292	ZNF638	protein_coding	-0.0795595	0.506103	0.954755	0.246858	0.110102	0.999967	-0.0102514	0.931668	0.999942	-0.0719295	0.836616	0.974505	0.184809	0.540735	0.999902	-0.225187	0.455982	0.9984	0.154559	0.633825	0.999782	0.174983	0.44573	0.987155	-0.0548067	0.90488	0.999998	0.0222988	0.775485	0.999863	-0.0372019	0.830435	0.970923	0.136021	0.353362	0.999201	0.209182	0.553151	0.969509	-0.0865104	0.788228	1	-0.0316151	0.945391	1	0.0184099	0.952306
ENSG00000075340	ADD2	protein_coding	-0.424989	0.190649	0.836428	-0.532951	0.202834	0.999967	-0.163229	0.613154	0.999942	-0.865057	0.030653	0.44788	-0.215657	0.544801	0.999902	-0.0920016	0.790402	0.9984	-1.06843	0.0527452	0.792629	-0.138115	0.724096	0.9999	-0.0593892	0.938856	0.999998	-0.346456	0.0690354	0.999863	-0.348169	0.0992312	0.552892	-0.389195	0.185995	0.999201	-0.668185	0.272518	0.883606	0.382278	0.492837	1	0.116812	0.88246	1	-0.42991	0.417696
ENSG00000075391	RASAL2	protein_coding	-1.25157	0.0175956	0.501243	-1.18673	0.0792272	0.999967	0.779892	0.129681	0.999942	-0.00876637	0.989894	0.998118	-0.783115	0.206149	0.999902	-0.294426	0.623088	0.9984	-0.572432	0.47821	0.995482	0.0939173	0.870874	0.9999	-0.0911507	0.935439	0.999998	-0.40432	0.278149	0.999863	-0.368401	0.276861	0.738701	-0.104896	0.787915	0.999201	0.650451	0.496674	0.958885	1.26646	0.150739	1	-0.858011	0.485004	1	1.25082	0.134138
ENSG00000075407	ZNF37A	protein_coding	-0.0491995	0.811925	0.995892	0.424946	0.111208	0.999967	-0.232835	0.259196	0.999942	-0.140761	0.695354	0.942145	-0.378039	0.225283	0.999902	-0.308906	0.321127	0.9984	-0.434701	0.178932	0.931938	-0.286591	0.210925	0.9999	-0.0259575	0.954664	0.999998	-0.0130977	0.922699	0.999863	-0.286682	0.100841	0.553847	-0.29166	0.0448513	0.999201	-0.410562	0.319462	0.901172	-0.725735	0.0540628	1	0.21989	0.683319	1	-0.0807914	0.822282
ENSG00000075426	FOSL2	protein_coding	-0.223313	0.403589	0.926045	0.381819	0.269127	0.999967	0.366003	0.171091	0.999942	0.0823895	0.829309	0.973956	0.365252	0.269892	0.999902	0.139583	0.673191	0.9984	-0.121704	0.729557	0.999782	0.715694	0.0040414	0.754188	-0.0355901	0.942975	0.999998	0.150861	0.371929	0.999863	0.205362	0.274131	0.737217	0.371997	0.0641958	0.999201	0.0765445	0.877727	1	0.319591	0.481876	1	-0.388686	0.550592	1	0.316266	0.466332
ENSG00000075624	ACTB	protein_coding	-0.0908936	0.612528	0.970925	0.100206	0.665383	0.999967	0.170083	0.343276	0.999942	0.773153	0.0132714	0.361616	0.0567014	0.833894	0.999902	0.209045	0.439432	0.9984	0.334123	0.280174	0.961364	-0.0104373	0.961949	0.994139	-0.103082	0.813753	0.999998	0.0547541	0.612418	0.999863	0.302035	0.0716988	0.509394	0.0748057	0.608481	0.999201	0.400067	0.251313	0.873234	-0.124969	0.694662	1	-0.260193	0.568798	1	0.874326	0.00407597
ENSG00000075702	WDR62	protein_coding	-1.10143	0.0169376	0.498602	-0.419594	0.478759	0.999967	0.321256	0.477361	0.999942	-0.10466	0.818074	0.971272	0.190768	0.630145	0.999902	0.374373	0.343714	0.9984	0.0527515	0.92484	0.999782	0.170257	0.675336	0.9999	0.11659	0.883072	0.999998	-0.370467	0.216738	0.999863	0.178058	0.419656	0.826641	0.123562	0.623708	0.999201	1.10248	0.111533	0.769595	0.578986	0.368436	1	-0.190464	0.832502	1	0.979571	0.107905
ENSG00000075711	DLG1	protein_coding	0.0189195	0.89803	0.997287	0.188397	0.323237	0.999967	-0.0864151	0.557789	0.999942	-0.305462	0.308893	0.777924	-0.0070556	0.978368	0.999902	-0.220238	0.396972	0.9984	0.20923	0.518204	0.997893	0.0381982	0.867623	0.9999	-0.00310117	0.99459	0.999998	0.0172766	0.847283	0.999863	-0.166838	0.251712	0.720826	0.0806936	0.575291	0.999201	0.165154	0.596206	0.979768	-0.164458	0.563765	1	0.0963684	0.81298	1	-0.313471	0.248908
ENSG00000075826	SEC31B	protein_coding	-0.129248	0.517157	0.956036	-0.0467825	0.856512	0.999967	0.028052	0.888072	0.999942	-0.640956	0.0211591	0.405165	0.033946	0.888281	0.999902	0.059282	0.805498	0.9984	-0.272842	0.389616	0.985819	0.29036	0.196281	0.9999	0.255174	0.568393	0.999998	-0.0487919	0.675792	0.999863	-0.138708	0.374445	0.802039	0.125126	0.431704	0.999201	-0.168443	0.605774	0.981714	0.323261	0.280297	1	0.240244	0.572684	1	-0.500212	0.0790837
ENSG00000075856	SART3	protein_coding	0.0320679	0.858918	0.997287	0.0747996	0.747739	0.999967	0.0995812	0.580061	0.999942	-0.257149	0.381015	0.81946	0.00294765	0.990758	0.999902	-0.149286	0.557115	0.9984	-0.478185	0.154122	0.918656	-0.00144213	0.995157	0.9999	-0.0605407	0.898437	0.999998	0.0680662	0.513322	0.999863	-0.124166	0.377643	0.804236	-0.147065	0.372147	0.999201	-0.535215	0.108863	0.768266	-0.0904948	0.766704	1	-0.147127	0.736079	1	-0.278349	0.339419
ENSG00000075884	ARHGAP15	protein_coding	-0.061629	0.775184	0.993367	0.312496	0.262747	0.999967	-0.00615448	0.977257	0.999942	0.420391	0.173557	0.677276	0.0738315	0.782585	0.999902	0.261267	0.328713	0.9984	0.638379	0.0405801	0.752208	0.104897	0.633856	0.987155	0.0593296	0.892862	0.999998	0.0463453	0.722124	0.999863	0.237369	0.116099	0.57846	0.249282	0.113251	0.999201	0.675091	0.0784962	0.726315	-0.221965	0.526425	1	0.078406	0.875924	1	0.492646	0.140976
ENSG00000076053	RBM7	protein_coding	-0.497944	0.0768943	0.713824	0.62416	0.0869257	0.999967	-0.0502936	0.858311	0.999942	0.511335	0.195266	0.698371	0.0528994	0.877168	0.999902	-0.267272	0.434341	0.9984	0.286679	0.468416	0.995275	-0.184264	0.50823	0.9999	-0.774245	0.165633	0.999998	-0.0583575	0.759553	0.999863	0.0659406	0.749186	0.952581	-0.134629	0.52038	0.999201	0.759809	0.154271	0.813571	-0.822669	0.091079	1	-0.711017	0.308407	1	1.01994	0.0280523
ENSG00000076067	RBMS2	protein_coding	-0.137448	0.57831	0.966123	0.169274	0.596562	0.999967	0.138532	0.573413	0.999942	-0.50306	0.146118	0.650905	0.0581762	0.847666	0.999902	-0.416813	0.165617	0.9984	0.178968	0.694358	0.999782	0.012362	0.969477	0.9999	-0.92838	0.148583	0.999998	0.0403698	0.783099	0.999863	-0.272819	0.125663	0.590378	-0.0762173	0.751019	0.999201	0.28964	0.528356	0.963578	-0.1677	0.690447	1	-1.054	0.0785219	1	-0.354992	0.374451
ENSG00000076201	PTPN23	protein_coding	0.201271	0.220708	0.854499	0.013063	0.951063	0.999967	0.215979	0.187315	0.999942	-0.587985	0.100448	0.598589	-0.187008	0.547059	0.999902	0.00542192	0.986041	0.998943	-0.702627	0.0450078	0.762288	0.478714	0.0542884	0.9999	0.201179	0.684509	0.999998	0.163499	0.0919928	0.999863	-0.226142	0.21568	0.683883	0.103031	0.638792	0.999201	-0.929908	0.0130142	0.536466	0.451088	0.188758	1	-0.00223095	0.996362	1	-0.77885	0.0172858
ENSG00000076258	FMO4	protein_coding	-0.54306	0.055102	0.655139	-0.612565	0.107164	0.999967	-0.130846	0.639809	0.999942	-1.20416	0.0622106	0.527499	-0.495754	0.385124	0.999902	-0.578707	0.299959	0.9984	-0.501648	0.433052	0.991741	0.250828	0.5821	0.9999	0.882315	0.325292	0.999998	-0.390319	0.0216888	0.999863	-0.71582	0.0279462	0.407617	0.139164	0.675383	0.999201	0.0469277	0.950262	1	0.880402	0.20948	1	1.02101	0.294906	1	-0.60743	0.355914
ENSG00000076351	SLC46A1	protein_coding	0.457543	0.172362	0.821291	0.132737	0.756017	0.999967	0.300315	0.36277	0.999942	-0.815699	0.0907432	0.581742	0.413693	0.327307	0.999902	-0.297458	0.475612	0.9984	-0.527452	0.309769	0.97084	-0.175823	0.633107	0.9999	-0.20737	0.774694	0.999998	0.319894	0.0991164	0.999863	-0.178474	0.494512	0.862004	-0.27734	0.264075	0.999201	-1.00904	0.111509	0.769595	-0.323315	0.575946	1	-0.495287	0.544642	1	-1.26099	0.0223498
ENSG00000076356	PLXNA2	protein_coding	-0.275317	0.368076	0.915833	0.0402584	0.919404	0.999967	0.432773	0.16041	0.999942	1.04737	0.0187757	0.391305	1.31855	0.000726183	0.20615	-0.00992888	0.979474	0.998411	0.342663	0.510145	0.997893	0.372248	0.31261	0.9999	0.572732	0.435323	0.999998	0.0774828	0.688538	0.999863	0.747299	0.00393587	0.268829	0.394345	0.109915	0.999201	0.593615	0.320551	0.901172	0.317577	0.561912	1	0.153028	0.844918	1	1.33257	0.010377
ENSG00000076513	ANKRD13A	protein_coding	-0.149487	0.539615	0.96039	0.12448	0.692531	0.999967	0.0580596	0.811737	0.999942	0.0449218	0.895583	0.987316	0.235941	0.42616	0.999902	-0.130274	0.660293	0.9984	0.175821	0.629471	0.999782	0.453839	0.0781183	0.987155	0.148537	0.773047	0.999998	-0.00426904	0.976379	0.999863	0.0494405	0.770066	0.958097	0.330328	0.0621271	0.999201	0.300595	0.506294	0.958976	0.31511	0.445398	1	0.103434	0.861288	1	0.205281	0.602951
ENSG00000076555	ACACB	protein_coding	0.255108	0.19277	0.836428	-0.0726317	0.775259	0.999967	0.0222429	0.909399	0.999942	-0.477917	0.101209	0.598777	-0.0429175	0.865548	0.999902	-0.0570682	0.820895	0.9984	-0.37938	0.285987	0.961493	0.114534	0.648713	0.9999	0.497535	0.319811	0.999998	0.0890374	0.45193	0.999863	-0.167483	0.252408	0.721223	0.0290012	0.872753	0.999201	-0.658622	0.0472352	0.671978	0.172908	0.569911	1	0.488247	0.257578	1	-0.721011	0.0126919
ENSG00000076604	TRAF4	protein_coding	-0.167116	0.350019	0.914099	-0.576167	0.0138571	0.874128	0.0314406	0.860085	0.999942	-0.156923	0.665369	0.934607	0.233048	0.45983	0.999902	0.311953	0.320251	0.9984	-0.590474	0.118739	0.886569	-0.148755	0.580338	0.9999	-0.21321	0.690882	0.999998	-0.181944	0.130984	0.999863	0.153346	0.396657	0.815466	-0.285759	0.115147	0.999201	-0.448392	0.246753	0.872228	0.415706	0.244561	1	-0.231494	0.648147	1	0.0214086	0.949616
ENSG00000076662	ICAM3	protein_coding	0.219268	0.487105	0.948886	0.178265	0.66178	0.999967	0.206804	0.512293	0.999942	0.73629	0.0478467	0.496099	0.543842	0.0915061	0.953502	0.526545	0.102263	0.9984	-0.0255189	0.945326	0.999782	0.577212	0.0282232	0.987155	0.0594799	0.910003	0.999998	0.204406	0.266852	0.999863	0.589265	0.00115962	0.206633	0.331713	0.0897781	0.999201	-0.269087	0.626772	0.985328	0.384454	0.446663	1	-0.134428	0.852811	1	0.527975	0.274281
ENSG00000076685	NT5C2	protein_coding	-0.257331	0.328583	0.905776	0.112198	0.741621	0.999967	0.103954	0.693159	0.999942	0.161666	0.660499	0.932684	0.334642	0.29394	0.999902	-0.173269	0.586723	0.9984	0.280574	0.4723	0.995275	0.430734	0.118603	0.987155	0.198932	0.718466	0.999998	-0.0278233	0.860693	0.999863	0.104711	0.574263	0.894541	0.355033	0.0621905	0.999201	0.513382	0.305923	0.896574	0.304239	0.506398	1	0.107947	0.869369	1	0.430035	0.325717
ENSG00000076706	MCAM	protein_coding	-1.6378	0.0843209	0.723641	-2.95978	0.0261931	0.943755	-0.108799	0.899957	0.999942	-0.517662	0.440839	0.850264	-0.556098	0.334135	0.999902	0.193281	0.728741	0.9984	-1.3806	0.300565	0.965988	-0.27222	0.764034	0.9999	0.308666	0.863386	0.999998	-1.12134	0.0442246	0.999863	-0.265149	0.412307	0.822944	-0.488921	0.437929	0.999201	0.0227454	0.986152	1	2.2167	0.0775521	1	0.437438	0.779349	1	0.943783	0.396037
ENSG00000076716	GPC4	protein_coding	0.286585	0.848895	0.997287	-2.11471	0.288438	0.999967	0.239624	0.871036	0.999942	-0.120525	0.904645	0.988645	-0.0209826	0.981344	0.999902	-0.293119	0.743327	0.9984	0.8843	0.454271	0.994512	0.75733	0.368211	0.9999	2.00225	0.231348	0.999998	-0.191637	0.826659	0.999863	-0.156961	0.752447	0.953397	0.982119	0.0813329	0.999201	0.873175	0.681697	0.991939	2.63624	0.18823	1	1.74925	0.526687	1	-0.110592	0.95245
ENSG00000076770	MBNL3	protein_coding	-0.044083	0.838142	0.997124	0.0429797	0.876698	0.999967	0.0484279	0.821262	0.999942	-0.794528	0.0235132	0.41525	-0.440935	0.147608	0.999902	-0.0200156	0.947485	0.9984	0.276786	0.54003	0.99941	-0.113447	0.722769	0.9999	0.0674472	0.915856	0.999998	0.0118885	0.924168	0.999863	-0.379014	0.042082	0.44548	0.016314	0.943561	0.999201	0.293341	0.538901	0.965628	-0.170252	0.696002	1	0.0323801	0.958594	1	-0.742581	0.0747553
ENSG00000076864	RAP1GAP	protein_coding	0.377434	0.697677	0.984306	-0.637964	0.624557	0.999967	-0.12455	0.900094	0.999942	-1.17307	0.125363	0.626385	1.46575	0.0480715	0.83294	2.39799	0.000551427	0.9984	2.12555	0.223282	0.951539	0.459459	0.700809	0.9999	-1.89223	0.443677	0.999998	-0.0485462	0.932435	0.999863	1.1289	0.0213504	0.379961	0.380003	0.655572	0.999201	1.48552	0.346706	0.913068	0.992368	0.486843	1	-1.77617	0.400058	1	-1.53355	0.237642
ENSG00000076924	XAB2	protein_coding	0.40304	0.0392196	0.607346	0.0510631	0.83998	0.999967	0.109093	0.576612	0.999942	-0.0973628	0.776312	0.962436	-0.0443308	0.881366	0.999902	0.351126	0.236638	0.9984	-0.372598	0.282358	0.961364	0.0677043	0.782457	0.9999	-0.0498593	0.918985	0.999998	0.208478	0.0818522	0.999863	0.0858606	0.618568	0.909554	-0.0728853	0.665815	0.999201	-0.8009	0.0399192	0.657739	0.0022963	0.994859	1	-0.146017	0.774791	1	-0.489652	0.150236
ENSG00000076944	STXBP2	protein_coding	0.223996	0.210048	0.846323	0.00209949	0.992747	0.999967	0.256222	0.151762	0.999942	0.490618	0.119279	0.619912	0.22172	0.416257	0.999902	0.495407	0.069276	0.9984	-0.187812	0.593441	0.999782	0.116975	0.638301	0.987155	-0.0879357	0.8598	0.999998	0.185071	0.082509	0.999863	0.394499	0.0102405	0.325462	-0.000269533	0.998727	0.999476	-0.436824	0.23783	0.86632	0.100635	0.765942	1	-0.331097	0.494695	1	0.277314	0.390685
ENSG00000076984	MAP2K7	protein_coding	0.100318	0.655214	0.97446	0.032992	0.909529	0.999967	0.14933	0.506308	0.999942	0.465339	0.170527	0.674699	0.297502	0.311693	0.999902	0.294249	0.316985	0.9984	-0.0230763	0.955374	0.999782	0.013623	0.96276	0.9999	0.0101521	0.986118	0.999998	0.103796	0.426945	0.999863	0.341756	0.0366494	0.431833	0.00283193	0.988803	0.999201	-0.148223	0.748536	1	-0.0335976	0.936612	1	-0.126182	0.83496	1	0.375675	0.35203
ENSG00000077097	TOP2B	protein_coding	0.0497058	0.832144	0.997124	-0.162117	0.592337	0.999967	0.0287011	0.902536	0.999942	-0.71277	0.0458051	0.490646	-0.250817	0.417279	0.999902	-0.321805	0.297769	0.9984	0.203218	0.609415	0.999782	0.170162	0.545185	0.987155	0.241052	0.668151	0.999998	-0.00767807	0.95549	0.999863	-0.400854	0.0250394	0.396888	0.189839	0.327636	0.999201	0.12878	0.782101	1	0.318122	0.45428	1	0.225307	0.711565	1	-0.751976	0.064254
ENSG00000077147	TM9SF3	protein_coding	-0.0329488	0.838149	0.997124	0.0683764	0.742986	0.999967	-0.113223	0.482431	0.999942	-0.275216	0.36023	0.80901	-0.114461	0.660582	0.999902	-0.410182	0.115375	0.9984	0.446638	0.283038	0.961364	0.168379	0.567033	0.987155	0.0076926	0.989563	0.999998	-0.0405544	0.668719	0.999863	-0.264579	0.0703163	0.506714	0.221285	0.289718	0.999201	0.454822	0.230532	0.861381	0.085829	0.804341	1	0.133963	0.787186	1	-0.231315	0.4846
ENSG00000077157	PPP1R12B	protein_coding	-0.184115	0.497938	0.951401	0.246478	0.48332	0.999967	0.259107	0.340989	0.999942	0.47389	0.284217	0.762063	0.458588	0.231886	0.999902	-0.0516815	0.892736	0.9984	0.131953	0.737533	0.999782	0.663897	0.0170526	0.9999	0.511145	0.35767	0.999998	0.0920836	0.578015	0.999863	0.26969	0.230663	0.701	0.486898	0.0149614	0.822803	0.29124	0.609647	0.98209	0.402932	0.439329	1	0.265102	0.722426	1	0.667984	0.179269
ENSG00000077232	DNAJC10	protein_coding	-0.222629	0.253254	0.869555	-0.173474	0.490322	0.999967	-0.113044	0.561046	0.999942	-0.586425	0.0707008	0.542736	-0.154022	0.584051	0.999902	-0.453043	0.106906	0.9984	0.155155	0.742831	0.999782	0.061562	0.85397	0.987155	-0.0499103	0.940479	0.999998	-0.168268	0.136666	0.999863	-0.379383	0.0192288	0.372847	0.0694437	0.772644	0.999201	0.353945	0.443581	0.941767	0.221209	0.600109	1	0.0763784	0.899414	1	-0.352042	0.38264
ENSG00000077238	IL4R	protein_coding	0.110499	0.584092	0.967377	0.0778094	0.765496	0.999967	0.273121	0.176065	0.999942	0.00017783	0.999573	0.999901	0.405119	0.15965	0.999902	0.246187	0.392724	0.9984	-0.649814	0.0440087	0.76125	0.250401	0.272586	0.987155	-0.0868005	0.84912	0.999998	0.165653	0.163206	0.999863	0.234707	0.15379	0.621815	-0.0548273	0.770343	0.999201	-0.785408	0.0419784	0.659537	0.158457	0.65335	1	-0.346999	0.492526	1	-0.0998526	0.767075
ENSG00000077264	PAK3	protein_coding	-0.338317	0.580208	0.966419	0.523271	0.507373	0.999967	0.23608	0.695363	0.999942	-0.763311	0.293302	0.769084	-0.904694	0.147564	0.999902	-0.678308	0.272481	0.9984	0.442288	0.710284	0.999782	0.134773	0.869687	0.9999	-1.21417	0.460842	0.999998	0.0981683	0.786414	0.999863	-0.78032	0.0238521	0.391778	-0.0327596	0.955359	0.999201	0.751452	0.516954	0.960322	-0.41768	0.686584	1	-1.4373	0.331159	1	-0.415225	0.675813
ENSG00000077327	SPAG6	protein_coding	0.165349	0.900667	0.997287	3.18785	0.0641286	0.999967	2.24436	0.121625	0.999942	-0.22534	0.888415	0.985574	-2.26209	0.152525	0.999902	0.864329	0.517633	0.9984	-2.18681	0.387367	0.985819	0.911017	0.633828	0.9999	-4.40526	0.268739	0.9999	1.82593	0.0267005	0.999863	-0.254696	0.757877	0.954459	ND	ND	ND	-2.07887	0.381817	0.920012	-2.24053	0.325016	1	-6.62629	0.0684685	ND	-0.382911	0.852071
ENSG00000077348	EXOSC5	protein_coding	0.669005	0.00377452	0.379233	-0.282741	0.348562	0.999967	0.0960138	0.677088	0.999942	-0.335055	0.522024	0.883167	0.169159	0.709409	0.999902	0.244437	0.589498	0.9984	-0.490246	0.195719	0.937624	-0.111221	0.678588	0.9999	-0.441267	0.410292	0.999998	0.230677	0.155559	0.999863	0.0577797	0.826955	0.970342	-0.268097	0.137546	0.999201	-1.18557	0.0431653	0.6639	0.165537	0.758165	1	-0.524118	0.494651	1	-0.993999	0.0521258
ENSG00000077454	LRCH4	protein_coding	0.0650509	0.808919	0.995892	-0.170573	0.625864	0.999967	0.244576	0.36342	0.999942	-0.309974	0.485792	0.867778	0.870862	0.02385	0.702585	0.0558856	0.884621	0.9984	-0.780471	0.0694008	0.828366	0.632425	0.0375225	0.9999	-0.0238772	0.968605	0.999998	0.0816135	0.610593	0.999863	0.225955	0.3562	0.793897	0.142439	0.590004	0.999201	-0.87067	0.130646	0.79354	0.792383	0.133128	1	-0.255679	0.734286	1	-0.364549	0.468207
ENSG00000077458	FAM76B	protein_coding	-0.644202	0.00327263	0.36232	-0.0119528	0.966341	0.999967	-0.123243	0.573026	0.999942	-0.359032	0.320411	0.787449	-0.0297255	0.924397	0.999902	-0.471902	0.131584	0.9984	0.358961	0.42775	0.991741	0.254309	0.426906	0.9999	-0.0266592	0.966739	0.999998	-0.292819	0.0414695	0.999863	-0.276474	0.127068	0.591654	0.239589	0.294297	0.999201	0.979003	0.0451177	0.666704	0.253183	0.570748	1	0.109559	0.863811	1	0.297299	0.485565
ENSG00000077549	CAPZB	protein_coding	0.0683865	0.692063	0.98293	0.046457	0.834943	0.999967	0.154099	0.372141	0.999942	0.369924	0.121063	0.622037	0.0321018	0.876559	0.999902	0.298583	0.148464	0.9984	0.0154058	0.958272	0.999782	0.118158	0.570393	0.987155	0.0342367	0.934482	0.999998	0.0961643	0.338018	0.999863	0.221073	0.0593956	0.488705	0.0767119	0.532017	0.999201	-0.0779483	0.769359	1	0.0573675	0.813176	1	-0.106897	0.758799	1	0.312245	0.17841
ENSG00000077684	JADE1	protein_coding	-0.235698	0.320484	0.903413	0.235638	0.442109	0.999967	-0.23071	0.331	0.999942	0.842794	0.0503384	0.504698	0.0907612	0.807727	0.999902	0.170392	0.647765	0.9984	0.896246	0.0310095	0.715282	-0.162767	0.579474	0.987155	-0.292785	0.618303	0.999998	-0.123833	0.395258	0.999863	0.320628	0.151945	0.619906	0.114594	0.635264	0.999201	1.10706	0.0446285	0.664718	-0.412704	0.412245	1	-0.0490574	0.945817	1	1.08836	0.0236723
ENSG00000077713	SLC25A43	protein_coding	0.524489	0.0761598	0.713785	-1.07467	0.00476585	0.697587	-0.00230602	0.993686	0.999942	-0.42896	0.652447	0.930221	-1.19712	0.147925	0.999902	-0.257459	0.754948	0.9984	0.154374	0.710948	0.999782	-0.057659	0.846395	0.9999	-0.372584	0.527039	0.999998	-0.0400087	0.855664	0.999863	-0.585464	0.102171	0.55671	-0.0428732	0.831208	0.999201	-0.401655	0.60093	0.980534	1.00896	0.151587	1	-0.35606	0.722554	1	-0.948962	0.157286
ENSG00000077782	FGFR1	protein_coding	-0.0683517	0.796003	0.995892	-0.1291	0.707408	0.999967	0.157698	0.54945	0.999942	0.0538355	0.879853	0.983675	0.272865	0.376862	0.999902	0.505311	0.099981	0.9984	0.367285	0.431524	0.991741	0.0931583	0.779307	0.9999	-0.618253	0.345799	0.999998	0.00530795	0.972785	0.999863	0.295222	0.0927008	0.543508	0.0642381	0.785648	0.999201	0.413117	0.390208	0.923786	0.205074	0.643595	1	-0.763284	0.221255	1	0.132909	0.750826
ENSG00000077935	SMC1B	protein_coding	0.721206	0.520335	0.956751	1.87906	0.248523	0.999967	0.971598	0.337487	0.999942	-0.940962	0.418858	0.838808	-2.07872	0.0319538	0.768429	-0.820915	0.390318	0.9984	0.909329	0.358914	0.978463	-0.813432	0.2808	0.9999	-0.607793	0.667565	0.999998	1.08902	0.0879295	0.999863	-1.24049	0.0277349	0.406866	-0.311457	0.552755	0.999201	0.245579	0.886471	1	-2.70512	0.134769	1	-1.55476	0.47432	1	-1.58674	0.313799
ENSG00000077984	CST7	protein_coding	-0.022903	0.930571	0.999485	0.616059	0.0695896	0.999967	0.128721	0.624517	0.999942	0.903547	0.0153691	0.379557	-0.0382007	0.905824	0.999902	1.1163	0.000543125	0.9984	0.26222	0.583982	0.999782	0.160046	0.636722	0.9999	-0.26531	0.695622	0.999998	0.183295	0.261366	0.999863	0.630795	0.00435782	0.274163	0.122574	0.619414	0.999201	0.260177	0.640506	0.985657	-0.47022	0.355526	1	-0.381105	0.601775	1	0.937862	0.0538747
ENSG00000078053	AMPH	protein_coding	-0.0583424	0.969194	0.999485	-0.229638	0.909333	0.999967	0.765048	0.612444	0.999942	1.17306	0.340931	0.797895	-0.625179	0.57558	0.999902	1.59847	0.146717	0.9984	1.08643	0.4505	0.994039	0.231957	0.825759	0.9999	2.5646	0.199058	0.999998	0.242626	0.781926	0.999863	0.639909	0.309105	0.760445	0.86554	0.224	0.999201	0.888013	0.6474	0.98649	0.439437	0.815725	1	1.78411	0.472002	1	1.03274	0.546152
ENSG00000078070	MCCC1	protein_coding	0.116494	0.36669	0.915833	-0.113162	0.501262	0.999967	-0.0852805	0.505468	0.999942	-0.447203	0.107633	0.60412	-0.120017	0.619593	0.999902	-0.123957	0.606249	0.9984	0.220484	0.526566	0.998586	0.205423	0.405051	0.9999	0.000774347	0.998741	0.999998	-0.0140444	0.860685	0.999863	-0.209479	0.122091	0.585362	0.180089	0.245718	0.999201	0.0783339	0.762608	1	0.305529	0.201309	1	0.0990278	0.768389	1	-0.550177	0.014991
ENSG00000078098	FAP	protein_coding	ND	ND	ND	ND	ND	ND	ND	ND	ND	-4.78494	0.306081	0.776728	1.72462	0.668762	0.999902	-0.500933	0.899522	0.9984	3.98153	0.0639944	0.819376	-0.137365	0.913183	0.9999	2.16664	0.379683	0.999998	-0.839813	0.776405	0.999863	-0.798859	0.704661	0.937473	1.1351	0.228378	0.999201	4.36557	0.389129	0.923544	1.58028	0.730579	1	3.29978	0.603817	ND	-4.67354	0.292499
ENSG00000078114	NEBL	protein_coding	-1.7293	0.00832502	0.429054	-0.62662	0.45927	0.999967	0.730724	0.263753	0.999942	0.460867	0.601938	0.916839	1.47468	0.0570717	0.87194	1.01172	0.193534	0.9984	0.808295	0.238468	0.958213	0.691943	0.221452	0.9999	-0.27076	0.792357	0.999998	-0.547624	0.212557	0.999863	1.02749	0.0216306	0.380047	0.569596	0.140574	0.999201	2.52251	0.0426524	0.66261	1.2765	0.283073	1	-0.996355	0.547431	1	2.20635	0.0454684
ENSG00000078140	UBE2K	protein_coding	-0.0784773	0.591582	0.968616	0.121527	0.519251	0.999967	0.0908233	0.533701	0.999942	-0.114409	0.673461	0.937288	-0.208392	0.375987	0.999902	-0.188989	0.421563	0.9984	0.233583	0.492338	0.996221	-0.022389	0.925877	0.990508	0.0284183	0.952864	0.999998	0.0334865	0.701855	0.999863	-0.175335	0.164546	0.632466	0.0563867	0.72234	0.999201	0.286741	0.320413	0.901172	-0.158253	0.548109	1	-0.0494461	0.895699	1	-0.0251547	0.920414
ENSG00000078177	N4BP2	protein_coding	-0.0374637	0.875834	0.997287	0.303532	0.324005	0.999967	-0.234758	0.324575	0.999942	-0.467662	0.260625	0.746883	-0.149273	0.678857	0.999902	-0.564248	0.117148	0.9984	0.33891	0.403876	0.987347	0.0956407	0.73906	0.9999	0.611453	0.285308	0.999998	-0.035234	0.810758	0.999863	-0.388994	0.0608754	0.491727	0.240159	0.23428	0.999201	0.350229	0.502506	0.958976	-0.222476	0.640393	1	0.859489	0.207159	1	-0.420761	0.355588
ENSG00000078246	TULP3	protein_coding	-0.00361801	0.986518	0.999485	0.134654	0.629878	0.999967	0.287251	0.176657	0.999942	-0.447912	0.182053	0.68577	-0.229486	0.438502	0.999902	0.171612	0.554238	0.9984	-0.0231701	0.961985	0.999782	-0.116845	0.736299	0.9999	0.0722803	0.915909	0.999998	0.140955	0.267569	0.999863	-0.140739	0.415205	0.8241	-0.0600213	0.793468	0.999201	-0.0443763	0.914138	1	-0.259731	0.496976	1	-0.203023	0.703607	1	-0.43079	0.231731
ENSG00000078269	SYNJ2	protein_coding	-0.107878	0.443406	0.938253	0.156013	0.391663	0.999967	-0.156784	0.263273	0.999942	-0.185935	0.474732	0.862641	-0.132348	0.558015	0.999902	-0.0715421	0.750762	0.9984	0.339066	0.323568	0.976433	0.164535	0.497847	0.9999	0.280671	0.562386	0.999998	-0.0661967	0.453055	0.999863	-0.124932	0.295732	0.750954	0.230636	0.131758	0.999201	0.421434	0.121392	0.7832	-0.00579888	0.981396	1	0.450419	0.203524	1	-0.0670002	0.777044
ENSG00000078295	ADCY2	protein_coding	-3.09395	0.515065	0.9999	-1.34146	0.827003	0.9999	1.1419	0.811176	0.999942	ND	ND	ND	ND	ND	ND	ND	ND	ND	5.48448	0.112744	0.885069	0.835912	0.728284	0.9999	0.844674	0.872743	0.9999	-1.04944	0.679046	0.999863	ND	ND	ND	2.07086	0.232783	0.999201	8.54766	0.454598	0.946159	2.20331	0.832892	ND	-0.28922	0.984717	ND	2.1377	0.831203
ENSG00000078304	PPP2R5C	protein_coding	-0.176513	0.237722	0.865651	0.292405	0.130077	0.999967	-0.0520655	0.727649	0.999942	0.00991815	0.967583	0.99573	0.270742	0.200306	0.999902	0.074787	0.723454	0.9984	0.549118	0.0764832	0.846486	0.26024	0.234997	0.987155	-0.0320893	0.941618	0.999998	-0.0200813	0.839563	0.999863	0.127798	0.270726	0.735593	0.301028	0.0421986	0.999201	0.700559	0.00697689	0.47327	-0.0464368	0.844725	1	0.0329308	0.922777	1	0.197042	0.384333
ENSG00000078403	MLLT10	protein_coding	-0.192726	0.276528	0.881308	0.36674	0.108731	0.999967	-0.0358868	0.83922	0.999942	-0.0275564	0.914008	0.990906	-0.19011	0.390579	0.999902	-0.12516	0.571326	0.9984	0.497384	0.133943	0.90063	-0.00417848	0.985799	0.9999	0.0793069	0.865614	0.999998	-0.00538137	0.963144	0.999863	-0.121922	0.301774	0.754597	0.150709	0.3562	0.999201	0.664994	0.026204	0.607375	-0.384641	0.159299	1	0.128046	0.743043	1	0.17581	0.50027
ENSG00000078487	ZCWPW1	protein_coding	-0.143111	0.509587	0.955092	0.597243	0.0339499	0.999967	0.0600968	0.781981	0.999942	0.283748	0.491433	0.870418	0.25924	0.467742	0.999902	0.234246	0.511816	0.9984	0.117233	0.773955	0.999782	-0.1723	0.551519	0.9999	0.0433675	0.94016	0.999998	0.107129	0.458648	0.999863	0.256882	0.199157	0.666989	-0.0594296	0.761169	0.999201	0.235657	0.635853	0.985657	-0.783788	0.0854753	1	-0.00369422	0.99548	1	0.437895	0.313606
ENSG00000078589	P2RY10	protein_coding	-0.265981	0.158109	0.814351	0.0295187	0.903597	0.999967	-0.309878	0.0997025	0.999942	0.240782	0.413092	0.836369	-0.422555	0.0977862	0.962614	-0.263547	0.301335	0.9984	-0.205703	0.578196	0.999782	-0.308182	0.238575	0.9999	-0.24851	0.634288	0.999998	-0.214518	0.0605982	0.999863	-0.183841	0.242881	0.710546	-0.270241	0.119505	0.999201	0.0352586	0.922451	1	-0.351812	0.287739	1	0.0743271	0.875198	1	0.517419	0.101124
ENSG00000078596	ITM2A	protein_coding	-0.283685	0.106652	0.762164	0.0999447	0.659976	0.999967	-0.228362	0.193542	0.999942	0.100959	0.796299	0.965574	-0.397622	0.240853	0.999902	0.0574805	0.86526	0.9984	0.451892	0.153985	0.918392	-0.0292834	0.895715	0.9999	0.673072	0.131662	0.999998	-0.173462	0.1117	0.999863	-0.0876158	0.658134	0.923169	0.208274	0.206644	0.999201	0.710991	0.0881501	0.741745	-0.143939	0.704961	1	0.914612	0.0929766	1	0.395788	0.275579
ENSG00000078668	VDAC3	protein_coding	0.001919	0.993027	0.999588	0.242651	0.391667	0.999967	0.302202	0.168345	0.999942	0.140683	0.614423	0.920853	-0.495797	0.0406086	0.808466	0.210047	0.385148	0.9984	-0.30564	0.344622	0.977956	-0.0911601	0.690411	0.987155	0.318144	0.486698	0.999998	0.171736	0.191831	0.999863	-0.061729	0.698678	0.93571	-0.0933787	0.551512	0.999201	-0.332627	0.35756	0.913157	-0.348183	0.291598	1	0.0288657	0.951361	1	0.14941	0.635946
ENSG00000078674	PCM1	protein_coding	0.0291547	0.811232	0.995892	0.13169	0.403732	0.999967	-0.0980156	0.421133	0.999942	-0.479053	0.100427	0.598589	0.0145067	0.954223	0.999902	-0.370281	0.142612	0.9984	0.0467627	0.89957	0.999782	0.201636	0.441558	0.987155	0.13272	0.799932	0.999998	0.00375347	0.959974	0.999863	-0.259233	0.0829942	0.531388	0.147869	0.403761	0.999201	-0.00737902	0.981472	1	0.0558936	0.847277	1	0.243822	0.557327	1	-0.497219	0.0728777
ENSG00000078795	PKD2L2	protein_coding	2.24096	0.11426	0.77466	0.69382	0.732021	0.999967	-0.26329	0.847436	0.999942	-1.44535	0.25759	0.744953	-1.6441	0.15649	0.999902	0.141653	0.886076	0.9984	-0.401641	0.81425	0.999782	-0.35698	0.775689	0.9999	-0.943773	0.69416	0.999998	0.723876	0.394102	0.999863	-0.684316	0.260675	0.72758	-0.483825	0.553026	0.999201	-2.5286	0.177502	0.827245	-0.897262	0.6498	1	-0.674788	0.776311	1	-3.59184	0.0401652
ENSG00000078804	TP53INP2	protein_coding	-0.223004	0.562546	0.963538	0.0398965	0.936287	0.999967	0.587696	0.129674	0.999942	1.0083	0.0214725	0.405165	0.763372	0.0455316	0.824916	0.522464	0.168312	0.9984	0.47472	0.334942	0.977956	0.406699	0.241618	0.9999	0.414953	0.55087	0.999998	0.162388	0.494939	0.999863	0.731447	0.000849419	0.190732	0.428688	0.0781429	0.999201	0.673373	0.337548	0.908482	0.350315	0.58458	1	-0.160044	0.862016	1	1.24003	0.0423335
ENSG00000078814	MYH7B	protein_coding	0.779597	0.216755	0.852364	0.545586	0.510653	0.999967	0.254107	0.680553	0.999942	0.51244	0.536546	0.889306	-1.39103	0.0662566	0.898024	0.106066	0.88278	0.9984	-1.01136	0.262701	0.960706	-0.251423	0.698881	0.9999	1.55521	0.234397	0.999998	0.520974	0.16055	0.999863	-0.205852	0.635109	0.915735	-0.214089	0.651749	0.999201	-1.81771	0.0984791	0.757188	-0.807587	0.435792	1	1.31522	0.365806	1	-0.256178	0.791161
ENSG00000078900	TP73	protein_coding	-1.14368	0.276791	0.881308	-1.31943	0.303819	0.999967	-0.0737908	0.945179	0.999942	-0.400197	0.773799	0.961887	-1.5502	0.184036	0.999902	0.332297	0.754731	0.9984	0.294172	0.861585	0.999782	1.25971	0.316092	0.9999	0.922719	0.68685	0.999998	-0.775163	0.202508	0.999863	-0.456311	0.468826	0.848814	0.877145	0.275359	0.999201	1.44219	0.37587	0.919267	2.36699	0.115611	1	0.9891	0.623686	1	0.744944	0.63103
ENSG00000078902	TOLLIP	protein_coding	0.0638812	0.758045	0.991945	-0.0118074	0.964873	0.999967	0.311362	0.133175	0.999942	0.244085	0.417174	0.83789	0.0865559	0.739873	0.999902	0.174233	0.50372	0.9984	-0.259107	0.41548	0.988657	-0.048221	0.830513	0.9999	-0.207058	0.645864	0.999998	0.140667	0.260046	0.999863	0.162278	0.254812	0.72312	-0.13131	0.350991	0.999201	-0.347944	0.328566	0.905771	-0.0507687	0.876151	1	-0.505484	0.278839	1	0.190829	0.539425
ENSG00000078967	UBE2D4	protein_coding	0.177174	0.536159	0.96039	-0.382325	0.301812	0.999967	-0.244423	0.391	0.999942	-0.145718	0.637297	0.927377	-0.495912	0.0661848	0.898024	-0.101035	0.705723	0.9984	0.363455	0.320042	0.976142	0.0275493	0.915222	0.9999	-0.197389	0.701704	0.999998	-0.12057	0.490424	0.999863	-0.253072	0.0972472	0.549954	0.0912935	0.587414	0.999201	0.161655	0.708448	0.997465	0.39498	0.319	1	0.0596093	0.915719	1	-0.311736	0.408378
ENSG00000079112	CDH17	protein_coding	ND	ND	ND	ND	ND	ND	ND	ND	ND	ND	ND	ND	ND	ND	ND	ND	ND	ND	-1.06268	0.672291	0.999782	-1.4701	0.390215	0.9999	-4.76784	0.216264	0.9999	#N/A	#N/A	#N/A	ND	ND	ND	-1.86952	0.125862	0.999201	-0.909389	0.884764	1	-4.70962	0.412478	ND	-6.62827	0.423339	ND	-2.4565	0.659904
ENSG00000079134	THOC1	protein_coding	-0.125407	0.408278	0.92767	-0.0593294	0.762227	0.999967	-0.226738	0.132688	0.999942	-0.558681	0.0551209	0.515929	0.00112369	0.996453	0.999902	-0.0436278	0.862683	0.9984	0.282806	0.376178	0.980352	-0.102465	0.651167	0.9999	0.0863652	0.848141	0.999998	-0.149322	0.0928907	0.999863	-0.167491	0.271878	0.736147	0.0352928	0.812473	0.999201	0.383428	0.202521	0.847577	-0.0568486	0.83678	1	0.326314	0.405429	1	-0.421332	0.108781
ENSG00000079150	FKBP7	protein_coding	0.396129	0.549864	0.961967	0.829147	0.318652	0.999967	0.900895	0.165502	0.999942	0.210767	0.611944	0.919913	0.54827	0.130999	0.995734	-0.354994	0.324343	0.9984	1.02949	0.19727	0.93837	0.27467	0.631283	0.9999	0.454259	0.684588	0.999998	0.682541	0.0686763	0.999863	0.125345	0.565099	0.890228	0.524174	0.169454	0.999201	0.768779	0.320824	0.901172	-0.59718	0.399056	1	-0.318349	0.746885	1	-0.00624808	0.992632
ENSG00000079215	SLC1A3	protein_coding	-0.0303172	0.970444	0.999485	-2.70341	0.0152369	0.875979	-0.0846563	0.91719	0.999942	-0.716877	0.343637	0.798844	-0.700612	0.297246	0.999902	-0.777673	0.234114	0.9984	1.17589	0.124607	0.893916	-0.0679132	0.90099	0.9999	-1.15093	0.276055	0.999998	-0.66659	0.205375	0.999863	-0.727138	0.0516941	0.470559	0.10918	0.790981	0.999201	1.17174	0.340136	0.909627	2.50908	0.0322953	0.927011	-1.06349	0.50226	1	-0.701641	0.511995
ENSG00000079246	XRCC5	protein_coding	0.116499	0.549325	0.961967	0.0825656	0.742538	0.999967	0.0220625	0.90971	0.999942	-0.177589	0.512748	0.879791	-0.000146619	0.999502	0.999902	-0.148796	0.526529	0.9984	0.384318	0.269443	0.961364	0.316803	0.197867	0.987155	-2.8296e-05	0.999954	0.999998	0.0718916	0.524735	0.999863	-0.102825	0.421356	0.827466	0.290261	0.079931	0.999201	0.24279	0.472786	0.952533	0.219892	0.476418	1	-0.00913338	0.983534	1	-0.283467	0.336732
ENSG00000079257	LXN	protein_coding	0.176233	0.699711	0.98487	0.508672	0.387512	0.999967	0.426292	0.349348	0.999942	0.513247	0.123147	0.624982	-0.719143	0.0138787	0.570764	0.28901	0.315472	0.9984	-0.225042	0.635743	0.999782	0.101062	0.764364	0.9999	0.278517	0.679931	0.999998	0.359139	0.178848	0.999863	-0.00597738	0.977487	0.9977	0.0314506	0.891728	0.999201	-0.424281	0.541397	0.96622	-0.422758	0.5055	1	-0.133851	0.883139	1	0.350467	0.563846
ENSG00000079263	SP140	protein_coding	-0.195449	0.248399	0.867823	-0.131865	0.546251	0.999967	0.0586573	0.728883	0.999942	0.103822	0.747472	0.956532	0.382729	0.170509	0.999902	0.154417	0.580237	0.9984	-0.245016	0.468009	0.995275	0.104081	0.663121	0.9999	-0.271375	0.5697	0.999998	-0.0825852	0.419483	0.999863	0.220836	0.158895	0.626909	-0.048606	0.764716	0.999201	-0.0746075	0.837688	1	0.221576	0.505377	1	-0.317076	0.505923	1	0.309891	0.329681
ENSG00000079313	REXO1	protein_coding	0.0961411	0.53645	0.96039	-0.390445	0.0529312	0.999967	0.188141	0.225913	0.999942	-0.292867	0.369072	0.814236	0.0370229	0.895755	0.999902	0.190721	0.499228	0.9984	-0.216453	0.51278	0.997893	0.341891	0.144125	0.9999	-0.0228177	0.961082	0.999998	0.0207074	0.849201	0.999863	0.00277366	0.98647	0.99803	0.131738	0.429456	0.999201	-0.337766	0.316116	0.90004	0.718941	0.0198015	0.847922	-0.198013	0.653369	1	-0.378315	0.198727
ENSG00000079335	CDC14A	protein_coding	-0.348187	0.0290241	0.557406	0.0893738	0.6655	0.999967	-0.283792	0.0747659	0.999942	-0.173652	0.548602	0.893621	-0.285187	0.256204	0.999902	-0.19105	0.446136	0.9984	0.911203	0.0118661	0.513884	-0.0321764	0.899793	0.9999	-0.17138	0.73699	0.999998	-0.222728	0.0310012	0.999863	-0.21991	0.106227	0.563181	0.215947	0.306144	0.999201	1.23408	0.000196801	0.122817	-0.135767	0.653646	1	0.125597	0.771146	1	0.185029	0.520872
ENSG00000079337	RAPGEF3	protein_coding	1.30388	0.118655	0.77677	-0.179858	0.865026	0.999967	0.0535155	0.947865	0.999942	-0.176191	0.805356	0.96766	0.40362	0.507705	0.999902	-0.293533	0.630788	0.9984	-0.522294	0.566187	0.999782	-0.568065	0.386156	0.9999	-1.49088	0.250515	0.999998	0.426977	0.386387	0.999863	-0.0183601	0.957487	0.994618	-0.687833	0.112485	0.999201	-1.7474	0.144892	0.807398	-0.412214	0.708638	1	-1.50289	0.335721	1	-1.35797	0.202248
ENSG00000079385	CEACAM1	protein_coding	-0.21743	0.539881	0.96039	-0.108189	0.814149	0.999967	0.231321	0.518871	0.999942	0.83788	0.0821774	0.5647	0.578558	0.168643	0.999902	0.142833	0.732259	0.9984	0.961409	0.0493077	0.779506	0.325905	0.34084	0.9999	1.26529	0.0641696	0.999998	-0.0138434	0.948048	0.999863	0.480383	0.0510342	0.469918	0.635434	0.0138926	0.810591	1.15892	0.0981662	0.757102	0.418167	0.511562	1	1.04732	0.252087	1	1.06528	0.0789622
ENSG00000079387	SENP1	protein_coding	-0.278142	0.104235	0.758074	0.039055	0.858966	0.999967	0.0975951	0.564513	0.999942	-0.291845	0.342542	0.798336	-0.135904	0.61088	0.999902	-0.386906	0.146388	0.9984	-0.239631	0.559129	0.999782	-0.00273071	0.992492	0.9999	0.271443	0.638735	0.999998	-0.0592741	0.586036	0.999863	-0.268661	0.0688185	0.504644	-0.0287921	0.885565	0.999201	0.0132924	0.97096	1	-0.0534392	0.872649	1	0.186148	0.694862	1	-0.00196961	0.995059
ENSG00000079393	DUSP13	protein_coding	-0.0371104	0.980269	0.999485	-0.673463	0.737157	0.999967	1.36421	0.440957	0.999942	2.0327	0.167276	0.672608	-0.095763	0.945723	0.999902	1.28722	0.227998	0.9984	1.47047	0.586529	0.999782	3.35142	0.0759964	0.9999	-0.155283	0.964846	0.9999	0.39334	0.672266	0.999863	1.09173	0.0970883	0.549954	2.08125	0.0933865	0.999201	1.51662	0.585852	0.977382	3.94036	0.114574	1	-1.54483	0.661777	1	2.1362	0.368846
ENSG00000079432	CIC	protein_coding	0.179379	0.326787	0.905771	0.0361518	0.878464	0.999967	0.355966	0.0515587	0.999942	-0.409853	0.248736	0.73875	0.0810382	0.792389	0.999902	0.0227697	0.941008	0.9984	-0.653086	0.0534791	0.796826	0.365069	0.127148	0.9999	0.133678	0.779775	0.999998	0.213961	0.0527899	0.999863	-0.0778179	0.664112	0.92557	0.0413377	0.838468	0.999201	-0.857643	0.0277336	0.610794	0.314822	0.376613	1	-0.209429	0.681278	1	-0.578748	0.0888757
ENSG00000079462	PAFAH1B3	protein_coding	0.406838	0.121673	0.781591	0.108875	0.750121	0.999967	0.226315	0.389105	0.999942	0.0362413	0.937023	0.99162	-0.297953	0.457238	0.999902	0.39158	0.32385	0.9984	-0.354528	0.467399	0.995275	-0.0634892	0.853921	0.9999	0.0729114	0.915814	0.999998	0.26781	0.0831253	0.999863	0.0573065	0.804679	0.964244	-0.123379	0.599896	0.999201	-0.788152	0.158386	0.816615	-0.186165	0.716125	1	-0.141049	0.847059	1	-0.36084	0.458881
ENSG00000079482	OPHN1	protein_coding	-0.146561	0.661423	0.975666	0.0372649	0.93062	0.999967	0.371233	0.260063	0.999942	0.153902	0.671749	0.936535	-0.534684	0.100236	0.965618	-0.0483563	0.87835	0.9984	-0.596416	0.28581	0.961493	-0.0377503	0.925127	0.9999	1.7776	0.0262641	0.999998	0.0967914	0.628512	0.999863	-0.159552	0.391927	0.813141	0.0684654	0.837714	0.999201	-0.476247	0.418768	0.934014	-0.0903567	0.867781	1	1.4188	0.0678194	1	0.311529	0.546001
ENSG00000079616	KIF22	protein_coding	0.0322726	0.846118	0.997287	-0.170143	0.430479	0.999967	-0.102776	0.536528	0.999942	0.0844281	0.801841	0.966574	0.0910959	0.754731	0.999902	0.367625	0.206954	0.9984	0.106754	0.770652	0.999782	0.000490137	0.99849	0.9999	0.0827588	0.872922	0.999998	-0.066528	0.498939	0.999863	0.186857	0.255971	0.724738	0.04196	0.80612	0.999201	0.0490737	0.896568	1	0.155604	0.65229	1	0.198478	0.68771	1	0.0626724	0.849091
ENSG00000079691	CARMIL1	protein_coding	-0.467699	0.11804	0.77677	-0.288296	0.460217	0.999967	-0.115543	0.696901	0.999942	-0.681994	0.0753888	0.552374	-0.0214827	0.949095	0.999902	-0.184016	0.578949	0.9984	-0.264561	0.564028	0.999782	-0.179398	0.583274	0.9999	1.31011	0.0432201	0.999998	-0.28651	0.103957	0.999863	-0.263181	0.18072	0.649454	0.00286847	0.991287	0.999201	0.175532	0.735705	0.999449	0.0949266	0.843681	1	1.43829	0.0339856	1	-0.205441	0.651551
ENSG00000079739	PGM1	protein_coding	0.305193	0.206608	0.844356	0.0830899	0.791006	0.999967	0.365068	0.130593	0.999942	-0.0780835	0.852062	0.978458	0.0494891	0.891622	0.999902	0.107086	0.767712	0.9984	-0.0634226	0.855272	0.999782	0.243391	0.322043	0.9999	-0.32758	0.504773	0.999998	0.277344	0.0515658	0.999863	0.036823	0.857241	0.977189	0.0733999	0.663331	0.999201	-0.393513	0.416753	0.933482	0.146429	0.741276	1	-0.679737	0.283566	1	-0.372247	0.378435
ENSG00000079819	EPB41L2	protein_coding	-0.130296	0.573477	0.965912	-0.15132	0.610877	0.999967	0.0663883	0.772709	0.999942	-0.655166	0.0430604	0.482306	0.103894	0.712626	0.999902	-0.16837	0.547788	0.9984	-0.427412	0.342552	0.977956	-0.0731939	0.818679	0.9999	-0.076338	0.904367	0.999998	-0.0579187	0.669385	0.999863	-0.201156	0.246892	0.714025	-0.171115	0.447299	0.999201	-0.322837	0.474657	0.952758	0.0651093	0.874668	1	-0.129841	0.825371	1	-0.513988	0.192575
ENSG00000079999	KEAP1	protein_coding	0.506339	0.00860262	0.432384	-0.0159363	0.949007	0.999967	0.161046	0.402336	0.999942	-0.0146265	0.968991	0.996029	-0.150034	0.645753	0.999902	0.169843	0.602197	0.9984	-0.251143	0.481897	0.996053	-0.0701554	0.78145	0.9999	-0.276487	0.58446	0.999998	0.250625	0.0431114	0.999863	0.0057974	0.974964	0.9977	-0.151131	0.357626	0.999201	-0.78334	0.058388	0.694171	-0.0686299	0.856162	1	-0.424591	0.43344	1	-0.510539	0.157625
ENSG00000080007	DDX43	protein_coding	-0.147657	0.703079	0.985122	-0.750248	0.164077	0.999967	0.0636215	0.868649	0.999942	-0.277456	0.475511	0.863252	-0.232836	0.510515	0.999902	-0.53077	0.131946	0.9984	0.00111565	0.998653	0.999782	0.431707	0.355717	0.9999	-0.0115075	0.98992	0.999998	-0.170765	0.44381	0.999863	-0.347144	0.0682778	0.503924	0.228186	0.475819	0.999201	0.122864	0.852252	1	1.10116	0.0832137	1	-0.0574082	0.945144	1	-0.120866	0.831678
ENSG00000080166	DCT	protein_coding	-0.362524	0.69749	0.984306	0.955119	0.419077	0.999967	0.374135	0.669306	0.999942	-2.92086	0.0106696	0.34042	-1.73684	0.086546	0.942177	0.0346681	0.971351	0.9984	0.449934	0.621279	0.999782	-0.364669	0.571361	0.9999	0.30415	0.809292	0.999998	0.252598	0.641327	0.999863	-1.3057	0.0290803	0.41052	-0.0326645	0.93723	0.999201	0.809823	0.581424	0.975109	-1.40783	0.302959	1	-0.0525731	0.977412	1	-2.47949	0.061546
ENSG00000080189	SLC35C2	protein_coding	0.16073	0.301226	0.8955	-0.0515418	0.797976	0.999967	0.0557058	0.71988	0.999942	-0.206274	0.464915	0.858034	-0.159132	0.515629	0.999902	0.203607	0.404843	0.9984	-0.383376	0.222735	0.951539	0.140563	0.527547	0.9999	-0.027935	0.949865	0.999998	0.0713119	0.438854	0.999863	-0.0406726	0.774652	0.958744	-0.0327672	0.83271	0.999201	-0.569164	0.0449358	0.666434	0.177676	0.494033	1	-0.0706708	0.848965	1	-0.356174	0.150456
ENSG00000080200	CRYBG3	protein_coding	-0.0790709	0.74788	0.991841	0.135972	0.666327	0.999967	-0.120747	0.61942	0.999942	-0.666177	0.170655	0.674699	-0.0210923	0.960191	0.999902	-0.688146	0.102368	0.9984	0.140081	0.810812	0.999782	0.207781	0.616241	0.9999	0.414331	0.615569	0.999998	-0.0436775	0.760384	0.999863	-0.424636	0.0902018	0.540659	0.225165	0.458092	0.999201	0.204089	0.761669	1	0.0561035	0.927294	1	0.550746	0.530094	1	-0.566315	0.334674
ENSG00000080298	RFX3	protein_coding	-0.433663	0.0327745	0.572666	0.217521	0.406827	0.999967	-0.253103	0.21064	0.999942	-0.355294	0.271013	0.753006	0.07767	0.781882	0.999902	-0.369848	0.186046	0.9984	0.0565135	0.897336	0.999782	0.270584	0.382545	0.9999	0.00549763	0.992893	0.999998	-0.214055	0.108655	0.999863	-0.204436	0.211349	0.67951	0.172534	0.42385	0.999201	0.464474	0.279814	0.887157	0.0392565	0.920385	1	0.271866	0.627182	1	0.0897035	0.810641
ENSG00000080345	RIF1	protein_coding	-0.0958449	0.646888	0.973391	0.294102	0.276105	0.999967	-0.0994986	0.634108	0.999942	-0.0634143	0.892026	0.986494	-0.0353743	0.930344	0.999902	-0.54985	0.174182	0.9984	0.149223	0.63746	0.999782	0.266518	0.234223	0.987155	0.279184	0.532555	0.999998	-0.00632835	0.960562	0.999863	-0.231132	0.329023	0.775321	0.234561	0.0896488	0.999201	0.219947	0.676258	0.990829	-0.0417478	0.930824	1	0.391672	0.569854	1	0.0430193	0.925431
ENSG00000080493	SLC4A4	protein_coding	-0.149857	0.690763	0.982918	0.272603	0.57268	0.999967	-0.158482	0.671313	0.999942	-0.727588	0.147029	0.651147	0.464281	0.2913	0.999902	-0.158446	0.715047	0.9984	0.849281	0.181133	0.932553	1.27147	0.00587252	0.9999	-0.213228	0.811627	0.999998	-0.0556575	0.800736	0.999863	-0.0866138	0.745972	0.951614	0.917995	0.00674009	0.645523	0.974594	0.17718	0.82707	0.981871	0.141748	1	-0.0411826	0.965032	1	-0.56734	0.368322
ENSG00000080503	SMARCA2	protein_coding	-0.137626	0.372667	0.91852	0.234873	0.238383	0.999967	0.166025	0.281814	0.999942	-0.12734	0.62479	0.92388	0.0312479	0.88982	0.999902	-0.0722018	0.748823	0.9984	-0.0743623	0.806329	0.999782	0.14053	0.512464	0.987155	0.164992	0.700438	0.999998	0.0649754	0.512831	0.999863	-0.0500146	0.680022	0.931294	0.0825492	0.535634	0.999201	0.0381542	0.887222	1	-0.108578	0.658482	1	0.0119058	0.97302	1	0.0208956	0.929086
ENSG00000080546	SESN1	protein_coding	-0.411344	0.0326206	0.572666	-0.161887	0.517168	0.999967	-0.433179	0.0243329	0.999942	-0.361131	0.184419	0.68695	-0.112118	0.63472	0.999902	-0.138192	0.557491	0.9984	0.168071	0.635249	0.999782	-0.122506	0.625011	0.9999	0.405802	0.417186	0.999998	-0.362351	0.00162204	0.999863	-0.189213	0.144452	0.611107	0.0354471	0.838586	0.999201	0.554361	0.104778	0.765973	0.0248787	0.936707	1	0.851857	0.0563074	1	0.0611441	0.837466
ENSG00000080561	MID2	protein_coding	-0.194739	0.449771	0.939132	-0.506059	0.126948	0.999967	-0.350035	0.166166	0.999942	-1.04508	0.145195	0.650054	-0.880198	0.160549	0.999902	-0.317553	0.609232	0.9984	0.100036	0.848896	0.999782	0.277044	0.451156	0.9999	-0.164979	0.821181	0.999998	-0.322793	0.0308944	0.999863	-0.703078	0.0524007	0.471719	0.158483	0.537082	0.999201	0.304779	0.703204	0.997014	0.80775	0.267989	1	0.203341	0.844403	1	-0.802718	0.248038
ENSG00000080573	COL5A3	protein_coding	-0.0977929	0.752111	0.991841	-0.390257	0.341743	0.999967	0.223805	0.448855	0.999942	-0.533962	0.333939	0.794491	-1.0996	0.0192936	0.643314	0.936327	0.0470463	0.9984	0.975641	0.0898404	0.860676	-0.256671	0.528694	0.9999	3.40883	2.85009e-05	0.0191248	-0.0283018	0.879051	0.999863	-0.265212	0.421434	0.827466	0.500231	0.219719	0.999201	1.04649	0.146321	0.807398	0.123151	0.85411	1	3.19771	0.000642614	0.339172	-0.429029	0.504582
ENSG00000080802	CNOT4	protein_coding	0.0784749	0.683675	0.980897	0.388187	0.11864	0.999967	-0.0561489	0.770237	0.999942	0.144843	0.704746	0.944666	0.0320097	0.923035	0.999902	-0.33273	0.315082	0.9984	0.158741	0.645705	0.999782	0.0105735	0.965492	0.9999	-0.0947638	0.845892	0.999998	0.0973436	0.415465	0.999863	-0.0703691	0.714023	0.940216	0.0375868	0.808794	0.999201	0.0551691	0.897916	1	-0.391687	0.318823	1	-0.0254825	0.963846	1	0.0768864	0.837534
ENSG00000080819	CPOX	protein_coding	-0.17832	0.248844	0.867823	-0.0498382	0.803635	0.999967	-0.261852	0.0875115	0.999942	0.0494178	0.883982	0.984681	-0.248968	0.397141	0.999902	-0.385596	0.188872	0.9984	0.512164	0.189166	0.937141	-0.252792	0.359739	0.9999	-0.189282	0.730905	0.999998	-0.181442	0.0473117	0.999863	-0.215034	0.201272	0.669345	-0.0314756	0.879839	0.999201	0.664731	0.0759941	0.723095	-0.21503	0.531038	1	0.0865155	0.859357	1	0.237794	0.466456
ENSG00000080822	CLDND1	protein_coding	-0.478967	0.0012208	0.261923	-0.0196796	0.917959	0.999967	-0.168448	0.252363	0.999942	-0.418038	0.170585	0.674699	-0.253077	0.338754	0.999902	-0.0981552	0.71026	0.9984	0.324943	0.329366	0.97792	0.13936	0.554177	0.9999	0.254305	0.588504	0.999998	-0.252975	0.0110797	0.999863	-0.241987	0.102585	0.55683	0.208596	0.16683	0.999201	0.778901	0.0140643	0.546007	0.145998	0.61447	1	0.435862	0.291877	1	0.0720437	0.794531
ENSG00000080823	MOK	protein_coding	-0.413536	0.362731	0.915012	-0.149852	0.802323	0.999967	0.324978	0.477373	0.999942	-0.122004	0.84762	0.97768	0.69853	0.203298	0.999902	-0.00341117	0.995019	0.999829	0.527046	0.444823	0.991862	0.646657	0.183744	0.9999	0.147282	0.877686	0.999998	-0.0673706	0.80744	0.999863	0.199988	0.530468	0.878894	0.536735	0.0906713	0.999201	0.916931	0.284078	0.889155	0.781729	0.320717	1	-0.164874	0.88166	1	0.30649	0.680334
ENSG00000080824	HSP90AA1	protein_coding	-0.0745534	0.75563	0.991841	0.274075	0.375513	0.999967	-0.0389087	0.870975	0.999942	0.843846	0.0379343	0.472737	0.405018	0.250014	0.999902	0.151973	0.666011	0.9984	0.659889	0.0692669	0.828366	-0.0537991	0.834088	0.987155	-0.159167	0.756686	0.999998	0.018336	0.897984	0.999863	0.428628	0.0406232	0.440697	0.128997	0.51225	0.999201	0.709487	0.165316	0.820484	-0.342242	0.463482	1	-0.107293	0.872689	1	0.929036	0.037399
ENSG00000080839	RBL1	protein_coding	-0.0970808	0.630878	0.972397	-0.0295093	0.910063	0.999967	-0.472614	0.0191404	0.999942	-0.554296	0.0772638	0.556675	0.00591993	0.982679	0.999902	-0.214978	0.428884	0.9984	0.245816	0.462538	0.995275	-0.113334	0.632447	0.9999	0.0333427	0.943487	0.999998	-0.225541	0.0758737	0.999863	-0.227486	0.155081	0.62294	0.0106768	0.943192	0.999201	0.317908	0.371891	0.917735	-0.0976533	0.764372	1	0.51826	0.263031	1	-0.445347	0.1508
ENSG00000080854	IGSF9B	protein_coding	-0.0156709	0.955934	0.999485	-0.0164032	0.964247	0.999967	0.0347377	0.902109	0.999942	-0.922458	0.00167907	0.216546	-0.181303	0.482586	0.999902	-0.217684	0.392815	0.9984	-0.664617	0.0695278	0.828366	0.0321972	0.901496	0.9999	0.302645	0.555454	0.999998	0.00379002	0.981611	0.999863	-0.394877	0.016626	0.362531	-0.126147	0.518341	0.999201	-0.67222	0.13209	0.79354	0.034372	0.932953	1	0.279788	0.629287	1	-0.894487	0.0212271
ENSG00000080947	CROCCP3	transcribed_unprocessed_pseudogene	0.425036	0.222061	0.854499	-0.0604787	0.892991	0.999967	0.13812	0.69049	0.999942	-0.661845	0.034	0.455752	-0.00392386	0.988563	0.999902	0.0162639	0.951986	0.9984	-0.523002	0.18372	0.934444	0.193661	0.489878	0.9999	0.115972	0.834306	0.999998	0.199577	0.332715	0.999863	-0.175592	0.296277	0.751196	-0.0230105	0.910025	0.999201	-0.969354	0.0700399	0.714018	0.234451	0.633114	1	-0.00760175	0.991307	1	-1.07463	0.021677
ENSG00000080986	NDC80	protein_coding	-0.344478	0.2044	0.842662	0.0980718	0.783235	0.999967	-0.211641	0.437547	0.999942	0.177217	0.585676	0.909511	0.539819	0.0570083	0.87194	0.564504	0.0448984	0.9984	0.021604	0.964159	0.999782	0.255268	0.447065	0.9999	0.67878	0.309771	0.999998	-0.193373	0.236918	0.999863	0.448469	0.00487497	0.280426	0.25138	0.27258	0.999201	0.340662	0.465692	0.950933	0.139661	0.742826	1	0.903863	0.132248	1	0.531803	0.184287
ENSG00000081014	AP4E1	protein_coding	-0.204272	0.293414	0.891777	-0.135502	0.589772	0.999967	0.0403117	0.834339	0.999942	-0.624428	0.123248	0.624982	-0.281791	0.423726	0.999902	-0.528643	0.131942	0.9984	-0.460879	0.349729	0.977956	0.132213	0.704532	0.9999	0.311445	0.654135	0.999998	-0.092467	0.421165	0.999863	-0.468097	0.019426	0.372847	-0.00569143	0.982438	0.999201	-0.276572	0.592633	0.978528	0.258836	0.584095	1	0.283259	0.674299	1	-0.40372	0.370422
ENSG00000081019	RSBN1	protein_coding	-0.181611	0.418164	0.931174	0.536553	0.0641873	0.999967	-0.0782996	0.727116	0.999942	0.0416948	0.910257	0.99001	-0.0265706	0.933927	0.999902	-0.158727	0.620306	0.9984	0.135688	0.663998	0.999782	-0.0389786	0.859746	0.9999	-0.0357564	0.935363	0.999998	0.0236003	0.872568	0.999863	-0.0565249	0.75325	0.953457	0.0109829	0.935355	0.999201	0.292274	0.508314	0.958976	-0.589957	0.143533	1	0.055561	0.923417	1	0.23396	0.543708
ENSG00000081026	MAGI3	protein_coding	-0.283708	0.418237	0.9312	0.298123	0.509229	0.999967	-0.25472	0.467673	0.999942	-0.467973	0.207117	0.707514	-0.367552	0.256687	0.999902	-0.487047	0.130295	0.9984	-0.923657	0.128037	0.895287	-0.158495	0.710537	0.9999	0.745585	0.377302	0.999998	-0.13516	0.52186	0.999863	-0.438712	0.012114	0.336329	-0.243861	0.445203	0.999201	-0.662496	0.260249	0.877199	-0.473507	0.374764	1	1.01406	0.179924	1	-0.17185	0.733765
ENSG00000081041	CXCL2	protein_coding	-0.803129	0.4883	0.948886	1.00705	0.505199	0.999967	2.03742	0.0809048	0.999942	-0.70194	0.51786	0.881877	-0.415332	0.663856	0.999902	1.29688	0.173635	0.9984	0.160708	0.884406	0.999782	0.327814	0.670761	0.9999	2.8447	0.0930869	0.999998	0.967052	0.169976	0.999863	0.116991	0.834231	0.971511	0.592717	0.293452	0.999201	0.944261	0.602868	0.980593	-0.707294	0.670997	1	0.889784	0.718416	1	0.0901909	0.954371
ENSG00000081052	COL4A4	protein_coding	-0.61916	0.277215	0.881308	0.164343	0.821208	0.999967	-0.159365	0.777448	0.999942	-0.940579	0.0682964	0.539154	0.656949	0.144866	0.999902	-0.233374	0.600713	0.9984	-0.106611	0.872776	0.999782	1.21713	0.0126651	0.9999	-0.160163	0.86422	0.999998	-0.22448	0.496465	0.999863	-0.11797	0.683758	0.931874	0.598275	0.110329	0.999201	0.473414	0.616576	0.983085	1.06128	0.222872	1	0.0104001	0.993247	1	-0.335378	0.686089
ENSG00000081148	IMPG2	protein_coding	1.0188	0.104388	0.758074	-1.39378	0.0990342	0.999967	-0.166861	0.786094	0.999942	-0.495143	0.402011	0.830053	0.0449743	0.931793	0.999902	-0.124623	0.808517	0.9984	0.638466	0.426244	0.991741	0.582738	0.315241	0.9999	0.487166	0.664963	0.999998	0.0289297	0.942986	0.999863	-0.177658	0.543548	0.884199	0.585447	0.126816	0.999201	-0.366782	0.70741	0.997465	1.87495	0.0449253	1	0.667098	0.596516	1	-1.4657	0.0861061
ENSG00000081154	PCNP	protein_coding	-0.259442	0.275338	0.881308	0.0732579	0.811232	0.999967	0.26202	0.27007	0.999942	-0.253679	0.458022	0.855165	-0.51564	0.0817479	0.936103	-0.130179	0.660128	0.9984	-0.069431	0.868351	0.999782	-0.0662915	0.822944	0.987155	0.0729591	0.901968	0.999998	0.0145158	0.922099	0.999863	-0.301183	0.0758001	0.5188	-0.0466724	0.822098	0.999201	0.164958	0.727363	0.998982	-0.153829	0.721705	1	-0.176073	0.776159	1	0.016338	0.968446
ENSG00000081177	EXD2	protein_coding	-0.0213932	0.933966	0.999485	-0.0283213	0.932782	0.999967	-0.28329	0.268638	0.999942	-0.403711	0.170244	0.674641	-0.276905	0.282477	0.999902	-0.436361	0.0875394	0.9984	-0.330129	0.488575	0.996053	-0.00386808	0.990848	0.9999	-0.280723	0.674894	0.999998	-0.122722	0.419086	0.999863	-0.369309	0.00747219	0.308613	-0.134064	0.564638	0.999201	-0.334131	0.454471	0.946159	0.0109663	0.978707	1	0.0140367	0.980617	1	-0.371607	0.338022
ENSG00000081307	UBA5	protein_coding	-0.240064	0.133317	0.795526	-0.0299922	0.884803	0.999967	-0.211173	0.183041	0.999942	-0.44661	0.17928	0.682854	-0.171309	0.553225	0.999902	-0.260093	0.366622	0.9984	0.0813101	0.84937	0.999782	-0.0210704	0.944534	0.9999	0.0782065	0.897	0.999998	-0.180458	0.0563325	0.999863	-0.279166	0.0833768	0.531388	0.0220446	0.916469	0.999201	0.299193	0.456531	0.946765	9.1338e-05	0.999802	1	0.303257	0.562655	1	-0.192672	0.582514
ENSG00000081320	STK17B	protein_coding	-0.322161	0.186071	0.833907	0.153278	0.626144	0.999967	0.0360297	0.88244	0.999942	-0.169033	0.63122	0.925444	0.0952244	0.754893	0.999902	-0.238066	0.435024	0.9984	0.478957	0.225649	0.953201	0.4065	0.145785	0.987155	0.13076	0.815003	0.999998	-0.0699765	0.639018	0.999863	-0.0952381	0.583669	0.897343	0.385798	0.0478466	0.999201	0.776063	0.103803	0.765595	0.23905	0.583102	1	0.107693	0.863086	1	0.163796	0.694018
ENSG00000081377	CDC14B	protein_coding	-0.258629	0.507785	0.955092	0.423966	0.399866	0.999967	0.103008	0.791649	0.999942	0.354492	0.28365	0.761956	-0.650009	0.0238011	0.702585	0.131572	0.645972	0.9984	-0.472167	0.256387	0.959704	-0.350558	0.234764	0.9999	0.800232	0.174343	0.999998	0.0398203	0.865342	0.999863	-0.0963802	0.618785	0.90975	-0.22171	0.341913	0.999201	-0.237636	0.709072	0.997465	-0.788895	0.175119	1	0.708999	0.395234	1	0.62511	0.261023
ENSG00000081803	CADPS2	protein_coding	-0.276599	0.940339	0.9999	-0.848579	0.852872	0.9999	0.831235	0.8192	0.999942	ND	ND	ND	ND	ND	ND	ND	ND	ND	ND	ND	ND	ND	ND	ND	ND	ND	ND	0.0176057	0.992855	0.999863	ND	ND	ND	-3.40562	0.0759225	0.999201	-0.521703	0.969332	1	-3.93085	0.749912	ND	-5.01887	0.777328	ND	0.373507	0.974854
ENSG00000081870	HSPB11	protein_coding	-0.419602	0.030045	0.560531	-0.0671963	0.788158	0.999967	-0.00903936	0.962541	0.999942	-0.291276	0.407688	0.833178	-0.128463	0.67436	0.999902	0.0247495	0.935259	0.9984	0.0862135	0.8207	0.999782	0.0385071	0.886324	0.9999	0.201278	0.707503	0.999998	-0.178041	0.143603	0.999863	-0.115807	0.499305	0.86488	0.0752527	0.671959	0.999201	0.482033	0.228371	0.860752	0.0922655	0.801164	1	0.223139	0.668879	1	0.141056	0.686222
ENSG00000081923	ATP8B1	protein_coding	0.503838	0.669188	0.977097	-1.9033	0.211065	0.999967	0.890019	0.434852	0.999942	0.282817	0.742824	0.954982	-1.40578	0.065116	0.898024	0.245136	0.741255	0.9984	-0.0749285	0.952936	0.999782	-0.927334	0.324156	0.9999	-3.67883	0.0718982	0.999998	0.0216297	0.975461	0.999863	-0.299335	0.500979	0.866221	-0.990529	0.147124	0.999201	-0.526092	0.721921	0.998646	0.855824	0.552236	1	-4.37569	0.0392165	1	-0.136116	0.917687
ENSG00000082074	FYB1	protein_coding	-0.343286	0.133639	0.795851	0.443896	0.133025	0.999967	-0.0210716	0.926646	0.999942	1.0738	0.0592256	0.522266	0.0426378	0.931072	0.999902	0.00173464	0.997192	0.999829	0.754408	0.0472373	0.771228	-0.0845844	0.753052	0.987155	0.0796065	0.882305	0.999998	-0.0350955	0.815677	0.999863	0.307383	0.306073	0.758311	0.180464	0.390158	0.999201	1.07267	0.108029	0.768266	-0.542815	0.372989	1	0.113638	0.896539	1	1.42644	0.0143478
ENSG00000082146	STRADB	protein_coding	-0.505155	0.177299	0.825388	-0.323153	0.501973	0.999967	0.184603	0.620277	0.999942	-1.05356	0.0595621	0.522349	-0.554047	0.253667	0.999902	0.844669	0.081263	0.9984	2.08579	4.12145e-06	0.00130734	-0.0317125	0.921263	0.9999	-0.19157	0.764565	0.999998	-0.177588	0.434251	0.999863	-0.151288	0.63953	0.917146	0.504117	0.118075	0.999201	2.5678	0.000851065	0.207268	0.275605	0.694822	1	-0.363059	0.718208	1	-0.540188	0.421392
ENSG00000082196	C1QTNF3	protein_coding	-0.0842994	0.841986	0.997208	-0.143088	0.79199	0.999967	-0.615156	0.139225	0.999942	-0.28796	0.400345	0.829584	-0.425247	0.160051	0.999902	-0.0900286	0.762877	0.9984	0.461726	0.364142	0.979297	-0.181058	0.616064	0.9999	-0.511156	0.473771	0.999998	-0.311349	0.209986	0.999863	-0.261385	0.111545	0.570838	-0.0422909	0.868568	0.999201	0.549229	0.378227	0.919407	-0.0671392	0.906481	1	0.110596	0.890702	1	-0.164834	0.761588
ENSG00000082213	C5orf22	protein_coding	-0.218991	0.286271	0.886894	-0.460638	0.0838976	0.999967	-0.00811565	0.96829	0.999942	-0.266911	0.413614	0.836852	-0.370653	0.192024	0.999902	-0.414783	0.142588	0.9984	0.204794	0.626231	0.999782	0.0445112	0.880991	0.9999	-0.0689614	0.90731	0.999998	-0.191678	0.128881	0.999863	-0.357295	0.0216848	0.380047	0.0719156	0.722388	0.999201	0.398773	0.33042	0.905771	0.492672	0.189567	1	-0.0477561	0.928609	1	-0.0365879	0.9183
ENSG00000082258	CCNT2	protein_coding	-0.427415	0.00699084	0.419505	0.178502	0.383046	0.999967	-0.0480531	0.760885	0.999942	-0.436135	0.232546	0.725136	-0.0551718	0.861708	0.999902	-0.40204	0.203873	0.9984	-0.00919683	0.984034	0.999782	0.189123	0.560705	0.9999	-0.00580166	0.992871	0.999998	-0.140784	0.207785	0.999863	-0.282403	0.120564	0.58329	0.107428	0.644029	0.999201	0.394934	0.391917	0.923786	-0.00187025	0.996459	1	0.0553536	0.926867	1	0.00431451	0.991448
ENSG00000082269	FAM135A	protein_coding	0.0599135	0.854035	0.997287	-0.0480499	0.908411	0.999967	-0.0842302	0.794058	0.999942	-0.526402	0.247332	0.73782	-0.481218	0.224338	0.999902	-0.83251	0.0347775	0.9984	0.505155	0.340817	0.977956	0.0719639	0.848246	0.9999	-0.057131	0.939146	0.999998	-0.0244111	0.896649	0.999863	-0.613424	0.00671989	0.300615	0.162934	0.55148	0.999201	0.41679	0.532873	0.964446	0.106212	0.86186	1	0.0404577	0.962977	1	-0.579363	0.320769
ENSG00000082293	COL19A1	protein_coding	-0.0430682	0.913652	0.997287	0.255568	0.609704	0.999967	-0.182325	0.644357	0.999942	-1.15872	0.0143118	0.371028	-0.490472	0.250619	0.999902	-0.50404	0.217678	0.9984	-2.15357	0.000170454	0.032529	-0.0986912	0.811885	0.9999	-0.5746	0.475425	0.999998	-0.0208284	0.927921	0.999863	-0.679548	0.00540764	0.288987	-0.673086	0.0588435	0.999201	-2.13393	0.00401008	0.394177	-0.368194	0.587756	1	-0.378094	0.694487	1	-1.10466	0.0893904
ENSG00000082397	EPB41L3	protein_coding	-0.0252607	0.909527	0.997287	-0.170487	0.549629	0.999967	0.130252	0.554724	0.999942	-0.296357	0.505929	0.876085	-0.395058	0.306561	0.999902	-0.407916	0.290471	0.9984	0.129071	0.796592	0.999782	-0.405601	0.252438	0.9999	-0.169903	0.81028	0.999998	0.00151232	0.990787	0.999863	-0.371263	0.0898345	0.540659	-0.23027	0.377909	0.999201	0.136321	0.81494	1	-0.249208	0.63915	1	-0.287192	0.705968	1	-0.253389	0.618255
ENSG00000082438	COBLL1	protein_coding	0.256767	0.382091	0.920639	-0.175682	0.634774	0.999967	0.0680577	0.812558	0.999942	-0.904673	0.0213167	0.405165	-0.466985	0.175419	0.999902	-0.336703	0.322299	0.9984	-0.518776	0.29393	0.96513	-0.160792	0.647876	0.9999	0.368347	0.597061	0.999998	0.0794201	0.641235	0.999863	-0.536437	0.00700384	0.304382	-0.179213	0.484861	0.999201	-0.804966	0.156434	0.815642	0.00161709	0.997507	1	0.314446	0.669391	1	-1.15473	0.0202096
ENSG00000082512	TRAF5	protein_coding	-0.253392	0.080254	0.719969	0.0148243	0.936684	0.999967	-0.174181	0.227471	0.999942	-0.866808	0.00421529	0.264836	-0.221832	0.398925	0.999902	-0.143919	0.583275	0.9984	-0.153968	0.633619	0.999782	0.0731991	0.749092	0.987155	-0.057343	0.899975	0.999998	-0.160767	0.0679446	0.999863	-0.364548	0.0278368	0.406866	-0.0102474	0.944034	0.999201	0.0739578	0.807867	1	0.0445914	0.872604	1	0.130104	0.743176	1	-0.602077	0.0233728
ENSG00000082515	MRPL22	protein_coding	0.0221171	0.928431	0.999485	0.0885916	0.781107	0.999967	0.0466634	0.849635	0.999942	0.0960819	0.843892	0.9774	-0.11314	0.789482	0.999902	0.1232	0.77053	0.9984	-0.0433865	0.908686	0.999782	0.0377582	0.887688	0.9999	0.0414107	0.938129	0.999998	0.0472183	0.740111	0.999863	0.0371663	0.877306	0.982023	0.0153146	0.928979	0.999201	-0.0903189	0.871038	1	-0.066121	0.896556	1	0.00755691	0.991709	1	0.0857585	0.859734
ENSG00000082516	GEMIN5	protein_coding	0.0689172	0.705251	0.985323	0.217196	0.356303	0.999967	-0.156536	0.385521	0.999942	-0.400291	0.242357	0.73423	-0.437295	0.144023	0.999902	-0.344751	0.245295	0.9984	-0.122795	0.754813	0.999782	-0.120777	0.664663	0.9999	-0.0399641	0.942457	0.999998	0.0156872	0.888279	0.999863	-0.391782	0.0164286	0.362531	-0.109324	0.544741	0.999201	-0.217159	0.562302	0.970199	-0.352387	0.305295	1	0.130383	0.788792	1	-0.457667	0.160849
ENSG00000082641	NFE2L1	protein_coding	0.260941	0.0861621	0.728934	-0.0272352	0.889801	0.999967	0.141836	0.350164	0.999942	-0.326824	0.372491	0.814696	-0.00717756	0.981969	0.999902	-0.0314828	0.920976	0.9984	-0.322123	0.34157	0.977956	0.159505	0.505836	0.9999	-0.130596	0.785034	0.999998	0.148395	0.108951	0.999863	-0.105305	0.559122	0.888371	-0.0209556	0.900332	0.999201	-0.60784	0.10489	0.766168	0.172475	0.614682	1	-0.259659	0.596497	1	-0.576761	0.0779063
ENSG00000082701	GSK3B	protein_coding	-0.266168	0.209705	0.846323	0.35106	0.200253	0.999967	0.17071	0.421108	0.999942	0.0503785	0.893578	0.986705	0.062243	0.848715	0.999902	-0.288896	0.37574	0.9984	0.314437	0.404001	0.987347	0.440153	0.0984819	0.9999	0.232924	0.661693	0.999998	0.0472725	0.731889	0.999863	-0.0672703	0.719076	0.942034	0.374384	0.0380204	0.999201	0.55561	0.224768	0.858505	0.074658	0.858197	1	0.0751345	0.900142	1	0.327192	0.41251
ENSG00000082781	ITGB5	protein_coding	-0.65642	0.120876	0.781381	-0.0675244	0.9016	0.999967	0.472467	0.263638	0.999942	0.863647	0.0577455	0.520239	-0.966633	0.0144922	0.585132	0.801905	0.041939	0.9984	-0.863325	0.0874886	0.860676	-0.475593	0.18391	0.9999	1.42124	0.0469704	0.999998	-0.0893343	0.736391	0.999863	0.207102	0.4802	0.855135	-0.330127	0.288855	0.999201	-0.230876	0.765095	1	-0.421819	0.550122	1	0.961472	0.342034	1	1.53236	0.0231521
ENSG00000082805	ERC1	protein_coding	-0.0374602	0.85443	0.997287	-0.0906331	0.729762	0.999967	0.0674677	0.739171	0.999942	-0.101142	0.754029	0.957882	-0.0462186	0.869006	0.999902	-0.33783	0.227065	0.9984	-0.717108	0.0542419	0.799924	0.331366	0.209761	0.9999	0.251938	0.631839	0.999998	-0.00827275	0.944141	0.999863	-0.166769	0.288159	0.747723	0.026398	0.903875	0.999201	-0.704691	0.0664457	0.708559	0.407392	0.245618	1	0.197394	0.693322	1	-0.0528322	0.874578
ENSG00000082898	XPO1	protein_coding	0.0471708	0.718475	0.987305	0.0457272	0.78666	0.999967	-0.107664	0.409964	0.999942	-0.49209	0.117257	0.618663	-0.152011	0.576545	0.999902	-0.321642	0.237108	0.9984	0.180543	0.636613	0.999782	0.198319	0.463032	0.987155	0.0790565	0.883657	0.999998	-0.0128667	0.869102	0.999863	-0.306146	0.0462788	0.458938	0.175887	0.33966	0.999201	0.108092	0.755678	1	0.138643	0.662073	1	0.199747	0.660308	1	-0.528693	0.0811842
ENSG00000083067	TRPM3	protein_coding	ND	ND	ND	ND	ND	ND	ND	ND	ND	ND	ND	ND	ND	ND	ND	ND	ND	ND	5.92657	0.0184396	0.61569	-1.65595	0.308157	0.9999	-3.47715	0.256664	0.9999	#N/A	#N/A	#N/A	ND	ND	ND	-0.493073	0.709603	0.999201	4.69281	0.462694	0.949987	-1.56021	0.791225	ND	-5.07905	0.533317	ND	-2.62894	0.639763
ENSG00000083093	PALB2	protein_coding	0.111848	0.647643	0.973391	0.287664	0.362394	0.999967	-0.0749096	0.756478	0.999942	-0.366402	0.367408	0.813837	-0.2884	0.41693	0.999902	-0.317949	0.367042	0.9984	0.103565	0.824393	0.999782	-0.12751	0.700498	0.9999	-0.0628668	0.923824	0.999998	0.0790894	0.584341	0.999863	-0.319451	0.104165	0.559391	-0.049585	0.827055	0.999201	-0.0287346	0.955203	1	-0.429149	0.360825	1	0.0245794	0.970516	1	-0.462524	0.299962
ENSG00000083097	DOPEY1	protein_coding	0.0480013	0.835042	0.997124	-0.0393858	0.894547	0.999967	-0.19881	0.385514	0.999942	-1.13423	0.00643825	0.29338	-0.178965	0.620466	0.999902	-0.532399	0.139832	0.9984	-0.258453	0.578127	0.999782	0.0040735	0.990136	0.9999	0.587395	0.37073	0.999998	-0.0685606	0.613316	0.999863	-0.555895	0.0123839	0.337429	0.0222385	0.926868	0.999201	-0.332604	0.539189	0.965683	0.0305205	0.950881	1	0.800058	0.258051	1	-1.17192	0.0132186
ENSG00000083099	LYRM2	protein_coding	0.130341	0.446642	0.938253	0.217333	0.326166	0.999967	-0.294064	0.0857804	0.999942	0.292147	0.236961	0.728714	-0.0827727	0.699247	0.999902	-0.232068	0.27831	0.9984	0.516777	0.119053	0.886569	-0.331708	0.157215	0.9999	-0.170167	0.716502	0.999998	-0.0128677	0.911221	0.999863	-0.0351167	0.786543	0.961102	-0.0677122	0.717263	0.999201	0.361057	0.209523	0.851324	-0.563468	0.0321656	0.924431	0.136696	0.716413	1	0.172426	0.491704
ENSG00000083123	BCKDHB	protein_coding	-0.105312	0.641562	0.973391	-0.467896	0.117382	0.999967	-0.0833221	0.7113	0.999942	-0.311601	0.474467	0.862464	-0.591871	0.119603	0.979989	-0.0303099	0.935943	0.9984	0.571539	0.175713	0.930093	0.000792124	0.997876	0.9999	0.0465532	0.937284	0.999998	-0.17551	0.195118	0.999863	-0.298746	0.171515	0.639401	0.167135	0.425405	0.999201	0.65584	0.18842	0.836506	0.467134	0.309721	1	0.143686	0.824332	1	-0.190611	0.660248
ENSG00000083168	KAT6A	protein_coding	-0.340151	0.0340571	0.578508	0.446504	0.0312195	0.986773	0.0796562	0.619667	0.999942	0.133262	0.739612	0.954793	0.12617	0.716364	0.999902	-0.161246	0.642389	0.9984	-0.0607563	0.870306	0.999782	0.154253	0.557796	0.987155	0.295288	0.574682	0.999998	0.00477397	0.968794	0.999863	0.0213484	0.914261	0.9866	0.112333	0.534085	0.999201	0.254324	0.573274	0.973333	-0.306535	0.457152	1	0.228609	0.698967	1	0.483892	0.219482
ENSG00000083290	ULK2	protein_coding	0.00791207	0.961948	0.999485	0.0844568	0.692509	0.999967	-0.0503763	0.758654	0.999942	-0.463343	0.2055	0.706165	-0.288595	0.364434	0.999902	-0.249174	0.431799	0.9984	0.282087	0.502847	0.997893	-0.0530428	0.858723	0.9999	-0.0120817	0.983785	0.999998	0.00335998	0.97198	0.999863	-0.321965	0.069958	0.506179	0.0445621	0.830996	0.999201	0.254726	0.548668	0.967443	-0.151755	0.696004	1	0.0510986	0.926512	1	-0.454299	0.22038
ENSG00000083312	TNPO1	protein_coding	-0.35377	0.0468701	0.630563	0.412867	0.0723333	0.999967	-0.118492	0.50527	0.999942	-0.0937509	0.814975	0.970807	-0.0895334	0.796437	0.999902	-0.492117	0.156119	0.9984	-0.119305	0.767466	0.999782	-0.0350065	0.902349	0.989028	0.0912405	0.872868	0.999998	-0.0855531	0.501047	0.999863	-0.23504	0.241541	0.709911	-0.0395617	0.841279	0.999201	0.209631	0.657413	0.987554	-0.462439	0.283881	1	0.22287	0.718571	1	0.271014	0.511114
ENSG00000083444	PLOD1	protein_coding	0.140421	0.510437	0.955109	-0.0550364	0.842365	0.999967	0.186894	0.381157	0.999942	0.293482	0.336283	0.79626	0.307037	0.245765	0.999902	0.349115	0.186628	0.9984	-0.064109	0.843477	0.999782	0.273459	0.234206	0.9999	0.0386975	0.93287	0.999998	0.112933	0.369455	0.999863	0.3187	0.0264636	0.402481	0.143018	0.337881	0.999201	-0.229551	0.522024	0.962321	0.314445	0.338775	1	-0.135454	0.77302	1	0.163704	0.60094
ENSG00000083457	ITGAE	protein_coding	0.191376	0.233263	0.863138	0.166745	0.423342	0.999967	0.0638247	0.689909	0.999942	0.443184	0.130086	0.634797	-0.0602251	0.812672	0.999902	-0.0519356	0.837744	0.9984	-0.258529	0.423445	0.991741	-0.062845	0.783621	0.9999	-0.173117	0.704597	0.999998	0.136355	0.144673	0.999863	0.0795613	0.597753	0.903798	-0.134794	0.328217	0.999201	-0.474867	0.0988805	0.757188	-0.244009	0.355895	1	-0.223968	0.551505	1	0.262626	0.29578
ENSG00000083535	PIBF1	protein_coding	-0.275703	0.189161	0.836428	0.0657696	0.808525	0.999967	-0.34181	0.10192	0.999942	-0.0532816	0.857854	0.979378	-0.3413	0.186623	0.999902	-0.356442	0.166471	0.9984	0.530805	0.151635	0.916092	0.105322	0.687364	0.9999	0.361542	0.488248	0.999998	-0.2229	0.0813102	0.999863	-0.266969	0.064478	0.497591	0.26079	0.144062	0.999201	0.780036	0.0349393	0.634369	0.024784	0.941612	1	0.715957	0.136964	1	0.231985	0.471359
ENSG00000083635	NUFIP1	protein_coding	-0.104616	0.677672	0.978984	-0.508867	0.12166	0.999967	-0.258807	0.301513	0.999942	0.00444527	0.99123	0.998495	-0.0351744	0.920703	0.999902	-0.0774722	0.825127	0.9984	-0.160833	0.723701	0.999782	-0.125429	0.696331	0.9999	-0.207748	0.744943	0.999998	-0.255315	0.0870173	0.999863	-0.0385946	0.842579	0.973893	-0.147519	0.471152	0.999201	-0.0811684	0.865749	1	0.370878	0.401379	1	0.063675	0.918543	1	0.122388	0.76901
ENSG00000083799	CYLD	protein_coding	-0.132444	0.18439	0.831816	0.124509	0.334009	0.999967	-0.0377945	0.704712	0.999942	-0.343307	0.233786	0.726134	0.0685075	0.78386	0.999902	-0.212325	0.39517	0.9984	0.13879	0.675052	0.999782	0.24257	0.300013	0.987155	0.337406	0.470844	0.999998	-0.0367169	0.571459	0.999863	-0.146933	0.306391	0.758792	0.226338	0.133858	0.999201	0.246163	0.384446	0.921242	0.103967	0.687369	1	0.388274	0.294259	1	-0.200132	0.417593
ENSG00000083807	SLC27A5	protein_coding	0.445485	0.165968	0.818827	-0.973275	0.0216407	0.934877	-0.272832	0.393884	0.999942	0.0376419	0.952682	0.993327	-0.583339	0.290156	0.999902	0.673534	0.218337	0.9984	0.0232645	0.97028	0.999782	-0.253898	0.568064	0.9999	0.844717	0.345479	0.999998	-0.163649	0.475234	0.999863	0.0105543	0.974579	0.9977	-0.0222899	0.944204	0.999201	-0.448037	0.563816	0.970508	0.708726	0.322961	1	1.13038	0.270512	1	-0.398966	0.557783
ENSG00000083812	ZNF324	protein_coding	-0.490242	0.0421032	0.616915	-0.0774025	0.806386	0.999967	-0.165519	0.493978	0.999942	0.646679	0.178614	0.682776	0.424371	0.308267	0.999902	0.0815417	0.844951	0.9984	-0.103924	0.838376	0.999782	-0.0950995	0.791877	0.9999	-0.486356	0.501182	0.999998	-0.268665	0.0672557	0.999863	0.350962	0.147553	0.614257	-0.156045	0.543377	0.999201	0.361468	0.562276	0.970199	-0.0337134	0.952983	1	-0.308021	0.706958	1	1.14693	0.0349826
ENSG00000083814	ZNF671	protein_coding	0.160686	0.411177	0.929308	-0.207106	0.416516	0.999967	-0.0159105	0.934937	0.999942	-0.774389	0.0244611	0.421555	-0.271824	0.362606	0.999902	-0.0429298	0.885368	0.9984	-0.321001	0.351603	0.977956	-0.130894	0.592112	0.9999	-0.128596	0.791538	0.999998	0.0082528	0.944342	0.999863	-0.320393	0.0770226	0.520721	-0.185159	0.227634	0.999201	-0.506767	0.176715	0.82707	0.0627045	0.855844	1	-0.099783	0.838581	1	-0.921864	0.00492823
ENSG00000083817	ZNF416	protein_coding	0.753754	0.216673	0.852359	-0.467383	0.550074	0.999967	-0.155424	0.795542	0.999942	-0.736392	0.216055	0.71251	-0.883001	0.0944361	0.960189	-0.331558	0.52017	0.9984	-0.39732	0.526898	0.998586	-0.225537	0.61322	0.9999	-0.613645	0.488484	0.999998	0.0713853	0.845319	0.999863	-0.620259	0.0360312	0.429989	-0.335966	0.26878	0.999201	-1.17857	0.23346	0.861756	0.225615	0.803198	1	-0.444657	0.729389	1	-1.48582	0.0854158
ENSG00000083845	RPS5	protein_coding	0.476961	0.0158199	0.492289	-0.287217	0.260515	0.999967	0.1016	0.607255	0.999942	-0.2151	0.693214	0.941671	-0.17374	0.712943	0.999902	0.380301	0.420592	0.9984	-0.124953	0.726359	0.999782	-0.00913048	0.971149	0.994139	-0.0677032	0.893329	0.999998	0.153885	0.256499	0.999863	0.021761	0.937548	0.990557	-0.049824	0.767373	0.999201	-0.626965	0.299743	0.893733	0.263841	0.632647	1	-0.156374	0.843402	1	-0.681476	0.196591
ENSG00000083896	YTHDC1	protein_coding	-0.17618	0.514224	0.955573	-0.325355	0.353816	0.999967	0.172538	0.522369	0.999942	-0.137519	0.805497	0.96766	-0.039432	0.935143	0.999902	0.170602	0.724481	0.9984	1.12554	0.0874286	0.860676	0.213492	0.647297	0.9999	0.53086	0.56758	0.999998	-0.0750539	0.648563	0.999863	0.0132481	0.961821	0.995686	0.520447	0.131358	0.999201	1.27775	0.0855851	0.735909	0.522933	0.44187	1	0.372856	0.7009	1	0.0475836	0.941375
ENSG00000084070	SMAP2	protein_coding	-0.0717928	0.822045	0.995892	0.174888	0.671346	0.999967	0.0333877	0.916702	0.999942	0.361217	0.294806	0.770661	0.151912	0.61096	0.999902	0.0518977	0.862018	0.9984	0.119768	0.722985	0.999782	0.472549	0.0479062	0.987155	0.086073	0.857026	0.999998	0.0292477	0.875945	0.999863	0.171184	0.309937	0.761139	0.315731	0.0554334	0.999201	0.167417	0.751961	1	0.283223	0.558106	1	0.0656581	0.924575	1	0.44431	0.336535
ENSG00000084072	PPIE	protein_coding	0.104531	0.497876	0.951401	0.000864898	0.996536	0.999967	0.0856934	0.577463	0.999942	-0.223729	0.488896	0.869126	-0.053266	0.849491	0.999902	0.0678449	0.80851	0.9984	-0.415191	0.213507	0.949464	-0.0299425	0.899187	0.9999	-0.882372	0.0614678	0.999998	0.0732966	0.410975	0.999863	-0.0545344	0.727897	0.944816	-0.262634	0.137852	0.999201	-0.544988	0.0968802	0.753642	-0.0444144	0.882412	1	-0.95519	0.0260907	1	-0.317601	0.267659
ENSG00000084110	HAL	protein_coding	-0.0245602	0.958041	0.999485	0.541833	0.370013	0.999967	0.2132	0.64821	0.999942	0.673441	0.188219	0.690485	0.580881	0.190425	0.999902	0.18385	0.678308	0.9984	0.619974	0.184883	0.934444	0.560361	0.0894819	0.9999	-0.135679	0.837087	0.999998	0.217269	0.432958	0.999863	0.47094	0.0676406	0.501939	0.4723	0.0524816	0.999201	0.623149	0.457358	0.947088	0.00373719	0.996108	1	-0.336019	0.759438	1	0.708244	0.332774
ENSG00000084112	SSH1	protein_coding	-0.130949	0.529225	0.959358	0.172752	0.52031	0.999967	0.389481	0.0609829	0.999942	-0.309807	0.444363	0.851393	0.0510353	0.884389	0.999902	-0.0842669	0.810176	0.9984	-0.359288	0.32946	0.97792	0.27369	0.294267	0.9999	0.0791839	0.879172	0.999998	0.136786	0.304696	0.999863	-0.100369	0.616205	0.908731	0.0665628	0.727414	0.999201	-0.253237	0.590679	0.977382	0.086411	0.840825	1	-0.297469	0.629252	1	-0.16781	0.68304
ENSG00000084207	GSTP1	protein_coding	0.274047	0.0453037	0.629254	-0.0722619	0.683477	0.999967	0.0459918	0.736822	0.999942	0.356507	0.347029	0.802084	-0.0703671	0.830336	0.999902	0.304362	0.353945	0.9984	0.125802	0.715903	0.999782	-0.128102	0.600293	0.987155	-0.305828	0.53177	0.999998	0.106911	0.225653	0.999863	0.187091	0.324211	0.770848	-0.0808014	0.625111	0.999201	-0.173312	0.655321	0.98737	-0.0705686	0.842326	1	-0.338708	0.505389	1	0.0933405	0.782991
ENSG00000084234	APLP2	protein_coding	0.18167	0.40319	0.926045	0.12214	0.663377	0.999967	0.175025	0.420587	0.999942	-0.0194274	0.962933	0.994929	0.225435	0.533504	0.999902	-0.142441	0.693987	0.9984	0.517331	0.161675	0.923889	0.322629	0.217099	0.987155	-0.125039	0.810941	0.999998	0.165096	0.190429	0.999863	0.0250558	0.904052	0.986434	0.311877	0.0925387	0.999201	0.310533	0.523723	0.962554	0.186136	0.675481	1	-0.287063	0.652546	1	-0.190564	0.65394
ENSG00000084444	FAM234B	protein_coding	0.325629	0.291827	0.891777	-0.55092	0.164916	0.999967	-0.292609	0.335049	0.999942	-0.713807	0.0388228	0.474092	0.00198654	0.994861	0.999902	-0.375326	0.210969	0.9984	-0.280591	0.536776	0.998694	0.148475	0.645932	0.9999	0.108495	0.864788	0.999998	-0.120969	0.538514	0.999863	-0.339273	0.0632419	0.496128	0.0194662	0.926529	0.999201	-0.622925	0.1832	0.831474	0.667685	0.121026	1	0.415323	0.490515	1	-1.01915	0.0126454
ENSG00000084463	WBP11	protein_coding	0.053912	0.809102	0.995892	-0.0161149	0.95542	0.999967	0.0783756	0.724976	0.999942	-0.453727	0.169029	0.673964	-0.215812	0.450544	0.999902	-0.173812	0.542926	0.9984	0.0636376	0.858493	0.999782	0.135905	0.590304	0.9999	0.00597319	0.99055	0.999998	0.0470739	0.715917	0.999863	-0.265444	0.0979591	0.550987	0.0967782	0.559859	0.999201	-0.0150114	0.970548	1	0.137695	0.710917	1	-0.0594216	0.911002	1	-0.496726	0.161462
ENSG00000084623	EIF3I	protein_coding	0.0796938	0.612901	0.970925	0.0842757	0.679439	0.999967	0.159735	0.310685	0.999942	0.240016	0.421369	0.839887	0.577149	0.0256066	0.726553	0.217294	0.400563	0.9984	0.190265	0.522333	0.998134	0.0196331	0.925595	0.990508	-0.130784	0.755804	0.999998	0.111433	0.222016	0.999863	0.353721	0.0170506	0.365586	0.0467883	0.713142	0.999201	0.0855567	0.776877	1	-0.079012	0.774646	1	-0.27756	0.48253	1	0.171009	0.516126
ENSG00000084636	COL16A1	protein_coding	2.2929	0.19975	0.840764	-0.168361	0.93942	0.9999	-0.49743	0.76426	0.999942	-1.56202	0.465121	0.858071	-0.0225493	0.990398	0.9999	0.97414	0.575226	0.9984	2.41868	0.254123	0.959704	1.24596	0.421429	0.9999	-1.00326	0.730905	0.999998	0.409096	0.683979	0.999863	-0.216056	0.83169	0.970983	1.01055	0.334572	0.999201	0.227889	0.93307	1	1.57591	0.53129	ND	-0.437396	0.89644	ND	-3.72499	0.133704
ENSG00000084652	TXLNA	protein_coding	0.112753	0.321402	0.904217	-0.150994	0.30593	0.999967	0.0334567	0.768073	0.999942	-0.260353	0.409492	0.834531	-0.00974271	0.971613	0.999902	-0.0752329	0.783153	0.9984	-0.432959	0.180418	0.932395	0.0102687	0.964199	0.9999	-0.0852489	0.851914	0.999998	0.0219643	0.76046	0.999863	-0.102662	0.499586	0.864962	-0.130473	0.399769	0.999201	-0.570923	0.0450836	0.666566	0.146161	0.575192	1	-0.105858	0.776167	1	-0.362071	0.145257
ENSG00000084676	NCOA1	protein_coding	-0.251147	0.358362	0.914487	0.357826	0.310941	0.999967	0.0817179	0.765103	0.999942	0.71814	0.124778	0.626107	0.435584	0.282371	0.999902	0.0261217	0.948594	0.9984	0.511972	0.134322	0.90063	0.192627	0.425558	0.987155	0.248775	0.606887	0.999998	0.0259864	0.877008	0.999863	0.353919	0.139102	0.604435	0.292596	0.0725559	0.999201	0.738204	0.205035	0.849354	-0.179595	0.735571	1	0.180037	0.813381	1	0.978895	0.0541456
ENSG00000084734	GCKR	protein_coding	0.229976	0.937745	0.999485	2.34116	0.528992	0.9999	-0.762443	0.788746	0.999942	ND	ND	ND	ND	ND	ND	ND	ND	ND	-1.38521	0.650684	0.999782	-0.0417326	0.985425	0.9999	-0.855727	0.835653	0.9999	0.525807	0.743962	0.999863	ND	ND	ND	-0.60936	0.681035	0.999201	-1.78697	0.713534	0.99756	-2.37668	0.596821	ND	-0.0965613	0.987463	ND	-2.94146	0.488293
ENSG00000084754	HADHA	protein_coding	0.365744	0.0415056	0.614175	-0.0501597	0.828721	0.999967	0.0723682	0.686608	0.999942	-0.289037	0.482431	0.866008	0.0150664	0.966285	0.999902	-0.115538	0.745781	0.9984	0.18636	0.579366	0.999782	0.16288	0.493189	0.987155	-0.134081	0.777848	0.999998	0.155391	0.168336	0.999863	-0.117994	0.560892	0.888938	0.126792	0.418661	0.999201	-0.204235	0.641735	0.985657	0.198999	0.619563	1	-0.193476	0.736304	1	-0.644118	0.0926832
ENSG00000084764	MAPRE3	protein_coding	-0.189757	0.416891	0.931174	0.41462	0.177499	0.999967	0.521887	0.0263717	0.999942	0.328718	0.442247	0.850585	0.165744	0.655602	0.999902	0.153291	0.678845	0.9984	-0.135437	0.759453	0.999782	0.58629	0.0617709	0.9999	-0.0791989	0.899278	0.999998	0.22254	0.164739	0.999863	0.20625	0.320043	0.767876	0.280439	0.221105	0.999201	0.0291875	0.953611	1	0.156883	0.734396	1	-0.586746	0.372336	1	0.528719	0.226918
ENSG00000084774	CAD	protein_coding	0.0580305	0.705195	0.985323	-0.162085	0.415232	0.999967	0.0467449	0.759789	0.999942	-0.668962	0.0848175	0.569708	0.0707885	0.833717	0.999902	0.061676	0.85437	0.9984	-0.723628	0.045421	0.764825	0.147947	0.563296	0.9999	0.0969493	0.849296	0.999998	0.00310479	0.97295	0.999863	-0.137792	0.501959	0.866916	-0.109024	0.590039	0.999201	-0.807512	0.0444463	0.664393	0.296477	0.42	1	0.0629975	0.904404	1	-0.716523	0.0409823
[truncated: 14,653 more rows]
[truncated: 13 more columns]
