# Supplementary material for: Peripheral blood transcriptomic profiling of molecular mechanisms commonly regulated by binge drinking and placebo effects
Source: Sci Rep. 2024 May 10;14:10733. doi: 10.1038/s41598-024-56900-x (PMC11087488; doi:10.1038/s41598-024-56900-x)
Supplement: Supplementary file 5 — Supplementary Table S3. [file 41598_2024_56900_MOESM5_ESM.xlsx]

## Sheet: Sheet3
Supplementary Table S3: All identified KEGG pathways in the nine dose-by-experimental-sequence categories.
#	KEGG Pathway Name
1	2-Oxocarboxylic acid metabolism
2	ABC transporters
3	Acute myeloid leukemia
4	Adherens junction
5	Adipocytokine signaling pathway
6	Adrenergic signaling in cardiomyocytes
7	African trypanosomiasis
8	AGE-RAGE signaling pathway in diabetic complications
9	Alanine, aspartate and glutamate metabolism
10	Alcoholic liver disease
11	Alcoholism
12	Aldosterone synthesis and secretion
13	Aldosterone-regulated sodium reabsorption
14	Allograft rejection
15	alpha-Linolenic acid metabolism
16	Alzheimer disease
17	Amino sugar and nucleotide sugar metabolism
18	Aminoacyl-tRNA biosynthesis
19	Amoebiasis
20	Amphetamine addiction
21	AMPK signaling pathway
22	Amyotrophic lateral sclerosis
23	Antifolate resistance
24	Antigen processing and presentation
25	Apelin signaling pathway
26	Apoptosis
27	Apoptosis - multiple species
28	Arachidonic acid metabolism
29	Arginine and proline metabolism
30	Arginine biosynthesis
31	Arrhythmogenic right ventricular cardiomyopathy
32	Ascorbate and aldarate metabolism
33	Asthma
34	Autoimmune thyroid disease
35	Autophagy - animal
36	Autophagy - other
37	Axon guidance
38	B cell receptor signaling pathway
39	Bacterial invasion of epithelial cells
40	Basal cell carcinoma
41	Basal transcription factors
42	Base excision repair
43	beta-Alanine metabolism
44	Bile secretion
45	Biosynthesis of amino acids
46	Biosynthesis of cofactors
47	Biosynthesis of nucleotide sugars
48	Biosynthesis of unsaturated fatty acids
49	Bladder cancer
50	Breast cancer
51	Butanoate metabolism
52	Calcium signaling pathway
53	cAMP signaling pathway
54	Carbohydrate digestion and absorption
55	Carbon metabolism
56	Cardiac muscle contraction
57	Cell adhesion molecules
58	Cell cycle
59	Cellular senescence
60	Central carbon metabolism in cancer
61	cGMP-PKG signaling pathway
62	Chagas disease
63	Chemical carcinogenesis - DNA adducts
64	Chemical carcinogenesis - reactive oxygen species
65	Chemical carcinogenesis - receptor activation
66	Chemokine signaling pathway
67	Cholesterol metabolism
68	Choline metabolism in cancer
69	Cholinergic synapse
70	Chronic myeloid leukemia
71	Circadian entrainment
72	Circadian rhythm
73	Citrate cycle (TCA cycle)
74	Cocaine addiction
75	Collecting duct acid secretion
76	Colorectal cancer
77	Complement and coagulation cascades
78	Coronavirus disease - COVID-19
79	Cortisol synthesis and secretion
80	C-type lectin receptor signaling pathway
81	Cushing syndrome
82	Cysteine and methionine metabolism
83	Cytokine-cytokine receptor interaction
84	Cytosolic DNA-sensing pathway
85	D-Amino acid metabolism
86	Diabetic cardiomyopathy
87	Dilated cardiomyopathy
88	DNA replication
89	Dopaminergic synapse
90	Drug metabolism - cytochrome P450
91	Drug metabolism - other enzymes
92	ECM-receptor interaction
93	EGFR tyrosine kinase inhibitor resistance
94	Endocrine and other factor-regulated calcium reabsorption
95	Endocrine resistance
96	Endocytosis
97	Endometrial cancer
98	Epithelial cell signaling in Helicobacter pylori infection
99	Epstein-Barr virus infection
100	ErbB signaling pathway
101	Estrogen signaling pathway
102	Ether lipid metabolism
103	Fanconi anemia pathway
104	Fat digestion and absorption
105	Fatty acid biosynthesis
106	Fatty acid degradation
107	Fatty acid elongation
108	Fatty acid metabolism
109	Fc epsilon RI signaling pathway
110	Fc gamma R-mediated phagocytosis
111	Ferroptosis
112	Fluid shear stress and atherosclerosis
113	Focal adhesion
114	Folate biosynthesis
115	FoxO signaling pathway
116	Fructose and mannose metabolism
117	GABAergic synapse
118	Galactose metabolism
119	Gap junction
120	Gastric acid secretion
121	Gastric cancer
122	Glioma
123	Glucagon signaling pathway
124	Glutamatergic synapse
125	Glutathione metabolism
126	Glycerolipid metabolism
127	Glycerophospholipid metabolism
128	Glycine, serine and threonine metabolism
129	Glycolysis / Gluconeogenesis
130	Glycosaminoglycan biosynthesis - chondroitin sulfate / dermatan sulfate
131	Glycosaminoglycan biosynthesis - heparan sulfate / heparin
132	Glycosaminoglycan biosynthesis - keratan sulfate
133	Glycosaminoglycan degradation
134	Glycosphingolipid biosynthesis - ganglio series
135	Glycosphingolipid biosynthesis - globo and isoglobo series
136	Glycosphingolipid biosynthesis - lacto and neolacto series
137	Glycosylphosphatidylinositol (GPI)-anchor biosynthesis
138	Glyoxylate and dicarboxylate metabolism
139	GnRH secretion
140	GnRH signaling pathway
141	Graft-versus-host disease
142	Growth hormone synthesis, secretion and action
143	Hedgehog signaling pathway
144	Hematopoietic cell lineage
145	Hepatitis B
146	Hepatitis C
147	Hepatocellular carcinoma
148	Herpes simplex virus 1 infection
149	HIF-1 signaling pathway
150	Hippo signaling pathway
151	Hippo signaling pathway - multiple species
152	Histidine metabolism
153	Homologous recombination
154	Human cytomegalovirus infection
155	Human immunodeficiency virus 1 infection
156	Human papillomavirus infection
157	Human T-cell leukemia virus 1 infection
158	Huntington disease
159	Hypertrophic cardiomyopathy
160	IL-17 signaling pathway
161	Inflammatory bowel disease
162	Inflammatory mediator regulation of TRP channels
163	Influenza A
164	Inositol phosphate metabolism
165	Insulin resistance
166	Insulin secretion
167	Insulin signaling pathway
168	Intestinal immune network for IgA production
169	JAK-STAT signaling pathway
170	Kaposi sarcoma-associated herpesvirus infection
171	Legionellosis
172	Leishmaniasis
173	Leukocyte transendothelial migration
174	Linoleic acid metabolism
175	Lipid and atherosclerosis
176	Longevity regulating pathway
177	Longevity regulating pathway - multiple species
178	Long-term depression
179	Long-term potentiation
180	Lysine degradation
181	Lysosome
182	Malaria
183	Mannose type O-glycan biosynthesis
184	MAPK signaling pathway
185	Maturity onset diabetes of the young
186	Measles
187	Melanogenesis
188	Melanoma
189	Metabolic pathways
190	Metabolism of xenobiotics by cytochrome P450
191	MicroRNAs in cancer
192	Mineral absorption
193	Mismatch repair
194	Mitophagy - animal
195	Morphine addiction
196	mRNA surveillance pathway
197	mTOR signaling pathway
198	Mucin type O-glycan biosynthesis
199	Natural killer cell mediated cytotoxicity
200	Necroptosis
201	Neomycin, kanamycin and gentamicin biosynthesis
202	Neuroactive ligand-receptor interaction
203	Neurotrophin signaling pathway
204	Neutrophil extracellular trap formation
205	NF-kappa B signaling pathway
206	N-Glycan biosynthesis
207	Nicotinate and nicotinamide metabolism
208	Nicotine addiction
209	Nitrogen metabolism
210	NOD-like receptor signaling pathway
211	Non-alcoholic fatty liver disease
212	Non-homologous end-joining
213	Non-small cell lung cancer
214	Notch signaling pathway
215	Nucleocytoplasmic transport
216	Nucleotide excision repair
217	Olfactory transduction
218	One carbon pool by folate
219	Oocyte meiosis
220	Osteoclast differentiation
221	Other glycan degradation
222	Other types of O-glycan biosynthesis
223	Ovarian steroidogenesis
224	Oxidative phosphorylation
225	Oxytocin signaling pathway
226	p53 signaling pathway
227	Pancreatic cancer
228	Pancreatic secretion
229	Pantothenate and CoA biosynthesis
230	Parathyroid hormone synthesis, secretion and action
231	Parkinson disease
232	Pathogenic Escherichia coli infection
233	Pathways in cancer
234	Pathways of neurodegeneration - multiple diseases
235	PD-L1 expression and PD-1 checkpoint pathway in cancer
236	Pentose and glucuronate interconversions
237	Pentose phosphate pathway
238	Peroxisome
239	Pertussis
240	Phagosome
241	Phenylalanine metabolism
242	Phenylalanine, tyrosine and tryptophan biosynthesis
243	Phosphatidylinositol signaling system
244	Phospholipase D signaling pathway
245	Phosphonate and phosphinate metabolism
246	Phototransduction
247	PI3K-Akt signaling pathway
248	Platelet activation
249	Platinum drug resistance
250	Porphyrin and chlorophyll metabolism
251	PPAR signaling pathway
252	Primary bile acid biosynthesis
253	Primary immunodeficiency
254	Prion disease
255	Progesterone-mediated oocyte maturation
256	Prolactin signaling pathway
257	Propanoate metabolism
258	Prostate cancer
259	Proteasome
260	Protein digestion and absorption
261	Protein export
262	Protein processing in endoplasmic reticulum
263	Proteoglycans in cancer
264	Proximal tubule bicarbonate reclamation
265	Purine metabolism
266	Pyrimidine metabolism
267	Pyruvate metabolism
268	Rap1 signaling pathway
269	Ras signaling pathway
270	Regulation of actin cytoskeleton
271	Regulation of lipolysis in adipocytes
272	Relaxin signaling pathway
273	Renal cell carcinoma
274	Renin secretion
275	Renin-angiotensin system
276	Retinol metabolism
277	Retrograde endocannabinoid signaling
278	Rheumatoid arthritis
279	Riboflavin metabolism
280	Ribosome
281	Ribosome biogenesis in eukaryotes
282	RIG-I-like receptor signaling pathway
283	RNA degradation
284	RNA polymerase
285	Salivary secretion
286	Salmonella infection
287	Selenocompound metabolism
288	Serotonergic synapse
289	Serotonergic synapse
290	Shigellosis
291	Signaling pathways regulating pluripotency of stem cells
292	Small cell lung cancer
293	SNARE interactions in vesicular transport
294	Sphingolipid metabolism
295	Sphingolipid signaling pathway
296	Spinocerebellar ataxia
297	Spliceosome
298	Staphylococcus aureus infection
299	Starch and sucrose metabolism
300	Steroid biosynthesis
301	Steroid hormone biosynthesis
302	Sulfur metabolism
303	Sulfur relay system
304	Synaptic vesicle cycle
305	Systemic lupus erythematosus
306	T cell receptor signaling pathway
307	Taste transduction
308	Taurine and hypotaurine metabolism
309	TGF-beta signaling pathway
310	Th1 and Th2 cell differentiation
311	Th17 cell differentiation
312	Thermogenesis
313	Thiamine metabolism
314	Thyroid cancer
315	Thyroid hormone signaling pathway
316	Thyroid hormone synthesis
317	Tight junction
318	TNF signaling pathway
319	Toll-like receptor signaling pathway
320	Toxoplasmosis
321	Transcriptional misregulation in cancer
322	Tryptophan metabolism
323	Tuberculosis
324	Type I diabetes mellitus
325	Type II diabetes mellitus
326	Tyrosine metabolism
327	Ubiquinone and other terpenoid-quinone biosynthesis
328	Ubiquitin mediated proteolysis
329	Valine, leucine and isoleucine biosynthesis
330	Valine, leucine and isoleucine degradation
331	Various types of N-glycan biosynthesis
332	Vascular smooth muscle contraction
333	Vasopressin-regulated water reabsorption
334	VEGF signaling pathway
335	Vibrio cholerae infection
336	Viral carcinogenesis
337	Viral myocarditis
338	Viral protein interaction with cytokine and cytokine receptor
339	Vitamin B6 metabolism
340	Vitamin digestion and absorption
341	Wnt signaling pathway
342	Yersinia infection
