# Supplementary material for: Peripheral blood transcriptomic profiling of molecular mechanisms commonly regulated by binge drinking and placebo effects
Source: Sci Rep. 2024 May 10;14:10733. doi: 10.1038/s41598-024-56900-x (PMC11087488; doi:10.1038/s41598-024-56900-x)
Supplement: Supplementary file 6 — Supplementary Table S4. [file 41598_2024_56900_MOESM6_ESM.xlsx]

## Sheet: Table_S3
		Supplementary Table S4: Altered pathways and related differentially expressed genes in at least one of the nine dose-by experiment-sequences.
#	KEGG Pathway Code	#	Pathway Name (KEGG ID)	Dose	Experiment-1					Experiment-2					Experiment-3
					Count (DE/All)	Upregulated genes	Downregulated genes	Unadjusted values	Adjusted values	Count (DE/All)	Upregulated genes	Downregulated genes	V2-Unadjusted	V2-FDR Adjusted	Count (DE/All)	Upregulated genes	Downregulated genes	V3-Unadjusted	V3-FDR Adjusted
								pv	pv_fdr				pv	pv_fdr				pv	pv_fdr
1	hsa05322	1	Systemic lupus erythematosus (hsa05322)	HighDose	9/94	FCGR2A; CTSG; FCGR3B	H2AC21; H2BC3; C1QB; H2AC8; H2BC9; H2AJ	0.317062	0.825989	4/94	H4C3; C4A	H3C10; HLA-DPB1	0.191426	0.804239	23/94	H2BC9; H2AC6; H2BC21; H2BC11; H2BC18; H4C8; H3C10; C1QA; H2BC7; H4C3; H2AC13; H2AC8; H2BC8; H4C9; H2AC11; H2BC4; H2BC17; H2BC5; HLA-DRB5; H4C2; H2AC21; H3C2	HLA-DQA1	4.60062e-06	0.000360382
	hsa05322		Systemic lupus erythematosus (hsa05322)	MedDose	23/97	H2AJ; H4C8; H2BC4; H2AC8; H3-3A; H2BC15; H3C10; H2BC21; H2AC6; H2BC5; H2BC11; H2BC18; H3C12; H2BC8; H4C3; H4C4; H4C11; H2AC17; H2AC19; H4C1	CD80; CD28; CD40LG	0.000349118	0.0372392	17/98	CTSG	H2AC17; H2BC13; H2AC15; H2BC17; H4C9; H2AC11; H2BC9; H2BC12; H4C5; H2BC4; H3C10; H2AC8; H2AC6; H4C8; CD40LG; H2BC11	2.76458e-05	0.00729848	8/98	H2BC8; HLA-DMB; H2BC5; H2AC7; H2BC9; HLA-DPB1; H2AC8; H2BC11	N/A	0.00383	0.691952
	hsa05322		Systemic lupus erythematosus (hsa05322)	Placebo	10/100	HLA-DPB1; H4C1	H2AC6; H4C8; H2BC11; H2AC11; H3C10; IFNG; H2BC17; H3C12	0.0152472	0.838597	5/101	H2AC16	HLA-DRB5; FCGR1A; C4B; CD80	0.0523999	0.871845	7/101	H2BC21; H2BC5; H2AC16; H2BC4; H2AC8; H4C15; H3C13	N/A	0.000168298	0.0250764
2	hsa04613	2	Neutrophil extracellular trap formation (hsa04613)	HighDose	17/157	NCF4; FCGR2A; PLCB1; FPR1; C5AR1; MPO; FPR2; AQP9; CAMP; CTSG; FCGR3B	H2AC21; H2BC3; H2AC8; ITGA2B; H2BC9; H2AJ	0.0200234	0.560656	5/157	H4C3; CAMP; FPR1; NCF2	H3C10	0.703073	0.897964	24/157	GP1BA; VWF; H2BC9; H2AC6; H2BC21; H2BC11; H2BC18; H4C8; H3C10; H2BC7; H4C3; H2AC13; H2AC8; H2BC8; H4C9; H2AC11; CAMP; H2BC4; H2BC17; H2BC5; H4C2; H2AC21; H3C2	GSDMD	8.56495e-07	0.000110505
	hsa04613		Neutrophil extracellular trap formation (hsa04613)	MedDose	35/160	H2AJ; SELPLG; ACTB; ITGB3; H4C8; H2BC4; RAC1; SELP; C5AR1; ITGA2B; H2AC8; H3-3A; H2BC15; FPR1; H3C10; H2BC21; H2AC6; H2BC5; H2BC11; CAMP; NCF4; H2BC18; H3C12; H2BC8; H4C3; H4C4; H4C11; H2AC17; H2AC19; H4C1	PLCG1; MTOR; PIK3R1; HDAC6; PRKCA	8.38916e-06	0.00183081	19/161	CTSG	H2AC17; H2BC13; H2AC15; H2BC17; H4C9; H2AC11; H2BC9; H2BC12; ITGB3; H4C5; H2BC4; H3C10; GP1BA; H2AC8; ITGA2B; H2AC6; H4C8; H2BC11	0.000345125	0.0455565	9/161	H2BC5; H2BC9; H2BC11; H2BC8; H2AC8; MAPK12; H2AC7	TLR7; HDAC9	0.0353207	0.691952
	hsa04613		Neutrophil extracellular trap formation (hsa04613)	Placebo	11/164	HDAC11; H4C1	CR1L; H3C12; H2BC17; GP1BA; H3C10; H2AC11; H2BC11; H4C8; H2AC6	0.0687523	0.980778	3/165	H2AC16	PLCB4; FCGR1A	0.489623	0.871845	8/165	H2BC21; H2BC5; H2AC16; H2BC4; H2AC8; H4C15; H3C13; PPIF	N/A	0.000427385	0.0318402
3	hsa05034	3	Alcoholism (hsa05034)	HighDose	15/141	GNG2; CREB5; FOSB; NTRK2	H2AC21; H2BC3; GRIN3A; HRAS; GNG8; H2AC8; GNG5; H2BC9; GNAO1; H2AJ; GNG7	0.0989517	0.813271	3/140	H4C3; FOSB	H3C10	0.386644	0.822841	22/140	H2BC9; H2AC6; H2BC21; H2BC11; H2BC18; H4C8; H3C10; H2BC7; H4C3; H2AC13; H2AC8; H2BC8; H4C9; H2AC11; H2BC4; H2BC17; H2BC5; MAOB; NTRK2; H4C2; H2AC21; H3C2	N/A	9.40464e-07	0.000110505
	hsa05034		Alcoholism (hsa05034)	MedDose	27/143	GNAI2; H2AJ; H4C8; H2BC4; H2AC8; H3-3A; H2BC15; H3C10; H2BC21; H2AC6; H2BC5; H2BC11; H2BC18; MAOB; H3C12; H2BC8; GNG11; H4C3; H4C4; H4C11; H2AC17; H2AC19; H4C1	GRIN3A; SHC2; CAMK4; HDAC6	0.000617152	0.0493722	18/143	HRAS	H2AC17; H2BC13; H2AC15; H2BC17; H4C9; H2AC11; H2BC9; H2BC12; H4C5; H2BC4; ADORA2B; H3C10; H2AC8; GNG11; H2AC6; H4C8; H2BC11	0.00265854	0.233951	8/143	H2BC8; H2BC5; H2AC7; H2BC9; H2AC8; H2BC11; GNAO1	HDAC9	0.0210647	0.691952
	hsa05034		Alcoholism (hsa05034)	Placebo	12/148	SLC29A1; HDAC11; GNG10; H4C1	H3C12; H2BC17; GNG11; H3C10; H2AC11; H2BC11; H4C8; H2AC6	0.0341831	0.980778	3/148	H2AC16	GNG3; FOSB	0.953708	0.982602	7/148	H2BC21; H2BC5; H2AC16; H2BC4; H2AC8; H4C15; H3C13		0.000902877	0.0448429
4	hsa04060	4	Cytokine-cytokine receptor interaction (hsa04060)	HighDose	27/199	TGFBR1; IL6R; CSF2RA; CSF3R; CSF2RB; TNFSF13B; IL1RN; IL1R1; OSM; IL5RA; TNFRSF10C; CXCR1; CXCR2; CCR3; INHBA; IL1R2; CXCL1; CXCL8	TGFB2; TNFSF9; CXCL11; TNFRSF13B; TNFSF13; GDF7; CXCR5; CXCR3; IL4R	0.000424814	0.0987411	18/199	IL1RAP; CSF3R; CXCL1; IL1B; IL1R2; OSM; TNFRSF10C; IL1R1; CCR6; IL1RL1; CXCL8; TGFB2; IL36A	MPL; CXCL5; BMP6; CXCR5; TNFSF4	0.000778701	0.0952676	7/199	TNFSF4; BMP6; IL1R1; TNFRSF17; TNFSF18; BMP2	CXCL9	0.356638	0.803487
	hsa04060		Cytokine-cytokine receptor interaction (hsa04060)	MedDose	26/207	EPOR; BMP6; CXCL5; TNFSF14; IL2RG; TNFRSF9; MPL; PPBP; PF4; PF4V1; CXCR1; IL1R2; CXCR2; CCL5; CXCL6; INHBB; LEP	EDAR; TGFB3; IFNLR1; ACVR2B; IL2RA; IL6ST; TNFRSF25; IL11RA; CD40LG	0.299684	0.885189	19/207	IL1R1; ACKR4; IFNL1	MSTN; CXCL9; CCR8; CCR6; PF4V1; BMP6; CXCL5; TNFRSF21; LEPR; TNFSF4; ACKR3; PPBP; PF4; ACVR1; CD40LG; CLCF1	0.0298872	0.719945	7/207	TNFRSF13B; CCL5; CXCL3; TNFRSF18; PF4	PRLR; IL19	0.346406	0.76256
	hsa04060		Cytokine-cytokine receptor interaction (hsa04060)	Placebo	16/203	IL5RA; IL1RL1; IL4; CCR8; LEP	TNFSF9; GDF7; PF4; CXCL5; IFNG; PF4V1; LEPR; PPBP; ACKR3; TNFSF4; TNFRSF11A	0.0250163	0.980778	11/203	TNFRSF14	CCL8; IL17C; TNFRSF19; CCL2; IL24; CCR9; PRLR; CCR6; TNFRSF17; IL15RA	0.117139	0.871845	4/203	IL11	IL2; MSTN; CXCR6	0.00144368	0.0537772
5	hsa05320	5	Autoimmune thyroid disease (has05320)	HighDose	N/A	N/A	N/A	N/A	N/A	4/31	HLA-C; HLA-B	HLA-DPB1; HLA-F	0.0247911	0.399756	6/31	HLA-DRB5; HLA-C	HLA-A; HLA-F; HLA-DQA1; HLA-B	0.000812378	0.0223801
	hsa05320		Autoimmune thyroid disease (has05320)	MedDose	4/31	HLA-E	CD28; CD80; CD40LG	0.141253	0.885189	2/32	HLA-A	CD40LG	0.82591	0.977039	3/32	HLA-DPB1; HLA-DMB; GZMB	N/A	0.0426171	0.691952
	hsa05320		Autoimmune thyroid disease (has05320)	Placebo	3/31	N/A	HLA-DPB1; IL4; HLA-B	0.127769	0.980778	3/32	N/A	HLA-C; HLA-DRB5; CD80	0.0456018	0.871845	2/32	HLA-B	IL2	0.0464513	0.494374
6	hsa05332	6	Graft-versus-host disease (has05332)	HighDose	1/27	KLRC1	N/A	0.321062	0.825989	5/27	HLA-C; HLA-B; IL1B	HLA-DPB1; HLA-F	0.00329701	0.184371	6/27	HLA-DRB5; HLA-C	HLA-A; HLA-F; HLA-DQA1; HLA-B	0.000516735	0.0202388
	hsa05332		Graft-versus-host disease (has05332)	MedDose	3/28	HLA-E	CD28; CD80	0.181912	0.885189	1/28	HLA-A	N/A	0.295938	0.882098	3/28	HLA-DPB1; HLA-DMB; GZMB	N/A	0.0334369	0.691952
	hsa05332		Graft-versus-host disease (has05332)	Placebo	3/27	HLA-B; HLA-DPB1	IFNG	0.0989334	0.980778	4/27	KLRC1	HLA-C; HLA-DRB5; CD80	0.00644022	0.530245	2/27	HLA-B	IL2	0.0319873	0.412902
7	hsa04940	7	Type I diabetes mellitus (hsa04940)	HighDose	N/A	N/A	N/A	N/A	N/A	5/30	HLA-C; HLA-B; IL1B	HLA-DPB1; HLA-F	0.0050023	0.184371	6/30	HLA-DRB5; HLA-C	HLA-A; HLA-F; HLA-DQA1; HLA-B	0.000857111	0.0223801
	hsa04940		Type I diabetes mellitus (hsa04940)	MedDose	3/31	HLA-E	CD28; CD80	0.164761	0.885189	3/31	HLA-A; ICA1	PTPRN	0.171237	0.779422	3/31	HLA-DPB1; HLA-DMB; GZMB	N/A	0.0427112	0.691952
	hsa04940		Type I diabetes mellitus (hsa04940)	Placebo	3/30	HLA-B; HLA-DPB1	IFNG	0.123733	0.980778	3/30	N/A	HLA-C; HLA-DRB5; CD80	0.0286401	0.800204	3/30	PTPRN; HLA-B	IL2	0.00505266	0.150569
8	hsa05150	8	Staphylococcus aureus infection (hsa05150)	HighDose	11/45	FCGR2A; FPR1; C5AR1; PTAFR; FPR2; CFH; CAMP; DEFA3; FCGR3B	C1QB; FCGR2B	0.000641176	0.0987411	7/46	ICAM1; FPR1; CAMP; DEFA3; C4A	MASP1; HLA-DPB1	0.00448971	0.184371	4/46	HLA-DRB5; CAMP; C1QA	HLA-DQA1	0.193484	0.775395
	hsa05150		Staphylococcus aureus infection (hsa05150)	MedDose	9/46	SELPLG; SELP; C5AR1; FPR1; DEFA3; PTAFR; CAMP; CFD	CFH	0.0670775	0.885189	1/47	DEFA3	N/A	0.488636	0.965038	3/47	HLA-DPB1; HLA-DMB; DEFA3	N/A	0.086113	0.70672
	hsa05150		Staphylococcus aureus infection (hsa05150)	Placebo	1/45	HLA-DPB1	N/A	0.443457	0.980778	3/46	N/A	HLA-DRB5; FCGR1A; C4B	0.101929	0.871845	N/A	N/A	N/A	N/A	N/A
9	hsa05330	9	Allograft rejection (hsa05330)	HighDose	N/A	N/A	N/A	N/A	N/A	4/29	HLA-B; HLA-C	HLA-DPB1; HLA-F	0.0200951	0.370324	6/29	HLA-DRB5; HLA-C	HLA-DQA1; HLA-A; HLA-B; HLA-F	0.000706417	0.0223801
	hsa05330		Allograft rejection (hsa05330)	MedDose	4/28	HLA-E	CD80; CD28; CD40LG	0.131218	0.885189	2/29	HLA-A	CD40LG	0.7867	0.977039	3/29	HLA-DPB1; HLA-DMB; GZMB	N/A	0.0335908	0.691952
	hsa05330		Allograft rejection (hsa05330)	Placebo	4/28	HLA-B; HLA-DPB1; IL4	IFNG	0.0386282	0.980778	3/29	N/A	HLA-C; HLA-DRB5; CD80	0.0323969	0.800204	2/29	HLA-B	IL2	0.0349635	0.412902
10	hsa04512	10	ECM-receptor interaction (hsa04512)	HighDose	8/66	CHAD; SPP1; ITGB8; FRAS1; RELN	LAMC1; ITGA2B; LAMA5	0.0014588	0.14977	5/66	COL4A4; SPP1	FN1; ITGA2; SDC4	0.168797	0.804239	8/66	ITGB5; GP1BA; VWF; HMMR; FREM1; SPP1	COL4A2; COL9A3	0.00274829	0.0587134
	hsa04512		ECM-receptor interaction (hsa04512)	MedDose	9/62	ITGB3; ITGA2B; GP9	COL4A3; HSPG2; COL6A1; ITGA6; ITGA3; LAMC1	0.364339	0.885189	10/62	THBS4	CHAD; SDC1; ITGA2; ITGB3; GP9; ITGB5; THBS1; GP1BA; ITGA2B	0.00482832	0.318669	4/62	COL4A2; ITGB5; GP9; THBS1	N/A	0.189604	0.76256
	hsa04512		ECM-receptor interaction (hsa04512)	Placebo	1/66	N/A	GP1BA	0.48064	0.980778	4/66	N/A	COL4A2; THBS4; LAMC3; ITGB8	0.151285	0.871845	1/66	3.015	N/A	0.216268	0.683795
11	hsa05168	11	Herpes simplex virus 1 infection (hsa05168)	HighDose	9/448	ZNF221; ZNF334; ZNF460; ZNF749; ZNF555; ZNF473; IKBKG	EIF2AK4; SOCS3	0.983433	0.993106	11/447	ZNF746; HLA-B; IL1B; SOCS3; HLA-C; ZNF223	ZNF556; HLA-DPB1; HLA-F; ZNF667; ZFP30	0.843191	0.922569	17/447	B2M; ZNF727; ZNF205; HLA-DRB5; HLA-C; ZNF556	HLA-A; HLA-F; HLA-DQA1; HLA-B; TAP2; ZNF578; DAXX; ZNF433; ZNF763; ZNF595; ZNF600	0.144673	0.717567
	hsa05168		Herpes simplex virus 1 infection (hsa05168)	MedDose	73/451	BST2; BID; B2M; ALYREF; ITGB3; HLA-E; IRF7; TNFSF14; ZNF763; DAXX; CCL5	ZNF223; ZFP1; ZNF23; ZNF780A; ZNF707; ZNF208; ZNF471; ZNF658; ZNF229; ZNF700; ZNF484; ZNF19; ZNF860; ZNF354C; ZFP69B; ZNF256; ZNF81; ZNF549; ZNF841; ZNF253; ZNF300; ZNF154; ZNF354B; ZNF550; ZNF619; ZNF662; ZNF607; ZNF528; ZNF805; MTOR; RBAK; ZNF304; ZNF141; ZNF248; ZNF558; ZNF615; ZNF10; ZNF589; TRAF5; ZNF548; ZNF850; ZNF382; ZNF616; ZNF782; ZNF418; ZNF45; ZNF519; ZNF761; ZNF41; ZNF621; ZNF671; Z…	1.14426e-05	0.00183081	7/450	HLA-A	ITGB3; ZNF253; ZNF879; ZNF540; ZNF782; ZFP28	0.98304	0.999377	12/450	BAD; BCL2L1; HLA-DMB; SOCS3; HLA-DPB1; CCL5	ZNF460; ZNF57; ZNF551; ZNF624; ZNF765; ZNF565	0.683327	0.862845
	hsa05168		Herpes simplex virus 1 infection (hsa05168)	Placebo	17/450	ZNF583; TAB1; ZNF853; CARD9; ZNF777; HLA-B; ZNF584; ZNF768; ZNF620; ZNF547; ZNF442; ZNF205; HLA-DPB1	ZNF443; IFNG; ZNF726; ZNF548	0.732314	0.980778	10/449	TNFRSF14; ZNF492; ZNF415	ZNF112; CCL2; ZNF334; HLA-C; HLA-DRB5; ZFP28; OAS2	0.729124	0.928263	5/449	IKBKG; ZNF534; HLA-B	ZNF404; ZNF268	0.686894	0.869226
12	hsa05203	12	Viral carcinogenesis (hsa05203)	HighDose	13/182	RBPJ; UBE3A; YWHAB; CREB5; CCR3; CCNA1	H2BC3; HRAS; EGR2; DNAJA3; H2BC9; UBR4; IKBKG	0.209965	0.825989	4/182	HLA-C; HLA-B; H4C3	HLA-F	0.247299	0.817989	18/182	H2BC9; H2BC21; H2BC11; H2BC18; H4C8; H2BC7; H4C3; H2BC8; H4C9; H2BC4; H2BC17; H2BC5; HLA-C; H4C2	HLA-A; HLA-F; HLA-B; EGR2	8.71434e-05	0.00409574
	hsa05203		Viral carcinogenesis (hsa05203)	MedDose	29/182	ATP6V0D1; H4C8; GSN; HLA-E; YWHAB; H2BC4; RAC1; CHD4; IRF7; H2BC15; H2BC21; H2BC5; H2BC11; H2BC18; H2BC8; H4C3; H4C4; H4C11; HPN; H4C1	SCRIB; TRAF1; UBR4; TRAF5; IL6ST; PIK3R1; HDAC6; RBL2; TRAF3	0.0083767	0.536109	13/182	HLA-A; CCNE2; HRAS	H2BC13; H2BC17; H4C9; CCR8; H2BC9; H2BC12; H4C5; H2BC4; H4C8; H2BC11	0.120531	0.754337	6/182	H2BC5; H2BC9; H2BC11; BAD; H2BC8	HDAC9	0.156139	0.76256
	hsa05203		Viral carcinogenesis (hsa05203)	Placebo	10/184	HLA-B; MAD1L1; HDAC11; CCR8; H4C1	EGR2; CDK1; H2BC17; H2BC11; H4C8	0.202254	0.980778	2/184	SCIN	HLA-C	0.17769	0.871845	6/184	H2BC21; IKBKG; H2BC4; H2BC5; HLA-B; H4C15	N/A	0.0100349	0.249199
13	hsa04657	13	IL-17 signaling pathway (hsa04657)	HighDose	8/72	PTGS2; FOSL1; FOSB; FOS; MMP9; CXCL1; CXCL8	IKBKG	0.133217	0.813271	9/72	CXCL1; IL1B; PTGS2; MMP9; TNFAIP3; FOS; FOSB; CXCL8	CXCL5	0.00110776	0.0952676	1/72	MMP9	N/A	0.462756	0.829164
	hsa04657		IL-17 signaling pathway (hsa04657)	MedDose	9/73	HSP90AA1; LCN2; CXCL5; CEBPB; MMP9; CXCL6	TRAF5; TRAF3; MAPK8	0.191926	0.885189	3/73	N/A	MMP1; CXCL5; LCN2	0.274661	0.853066	3/73	MAPK12; CXCL3; LCN2	N/A	0.466572	0.76256
	hsa04657		IL-17 signaling pathway (hsa04657)	Placebo	4/71	IL4	TNFAIP3; IFNG; CXCL5	0.439105	0.980778	3/71	N/A	IL17C; CCL2; FOSB	0.13619	0.871845	1/71	IKBKG	N/A	0.676489	0.868938
14	hsa04612	14	Antigen processing and presentation (hsa04612)	HighDose	5/53	HSPA6; HSPA5; PSME1; KLRC1;	CIITA	0.321154	0.825989	4/53	HLA-C; HLA-B	HLA-DPB1; HLA-F	0.326866	0.822841	11/53	B2M; PSME2; PSME1; HLA-DRB5; HLA-C	HLA-A; HLA-F; HLA-DQA1; HLA-B; TAP2; CANX	1.34851e-05	0.000792251
	hsa04612		Antigen processing and presentation (hsa04612)	MedDose	8/54	B2M; PSME2; HSP90AA1; HLA-E; HSPA6	KLRC4; CANX; CIITA	0.265256	0.885189	2/54	HLA-A	KLRC2	0.918342	0.999377	2/54	HLA-DPB1; HLA-DMB	N/A	0.227836	0.76256
	hsa04612		Antigen processing and presentation (hsa04612)	Placebo	3/54	HLA-B; HLA-DPB1	IFNG	0.0528956	0.980778	5/54	KLRC1; KLRC2	HLA-C; HLA-DRB5; CTSL	0.122991	0.871845	1/54	HLA-B	N/A	0.749924	0.874191
15	hsa04145	15	Phagosome (hsa04145)	HighDose	12/122	NCF4; FCGR2A; LAMP2; MPO; MRC2; COLEC12; OLR1; FCGR3B	ATP6V0C; TUBA8; FCGR2B; TUBA4A	0.158832	0.813271	7/123	NCF2; SEC61A2; HLA-B; HLA-C	HLA-DPB1; ITGA2; HLA-F	0.225708	0.817989	13/123	ITGB5; TUBB1; DYNC1I1; HLA-DRB5; HLA-C	HLA-A; HLA-F; HLA-DQA1; HLA-B; TAP2; COLEC12; CANX; TUBB6	0.00108156	0.0254166
	hsa04145		Phagosome (hsa04145)	MedDose	14/123	TUBA1C; ATP6V0E1; ATP6V0D1; RAB5C; ACTB; ITGB3; HLA-E; TUBA4A; TUBA1A; RAC1; ATP6V0B; NCF4	CANX; MRC2	0.450628	0.885189	8/124	ATP6V0B; HLA-A; THBS4	TUBB1; ITGA2; ITGB3; ITGB5; THBS1	0.420912	0.965038	7/124	TUBB4B; THBS1; TUBA4A; ITGB5; HLA-DMB; SFTPD; HLA-DPB1	N/A	0.0773561	0.691952
	hsa04145		Phagosome (hsa04145)	Placebo	5/124	HLA-B; HLA-DPB1; MARCO; RAB7B	TUBB1	0.683514	0.980778	7/125	N/A	DYNC1I1; THBS4; SFTPD; HLA-C; HLA-DRB5; FCGR1A; CTSL	0.223933	0.871845	1/125	HLA-B	N/A	0.726184	0.872383
16	hsa04668	16	TNF signaling pathway (hsa04668)	HighDose	9/102	JUNB; CREB5; SOCS3; PTGS2; FOS; MMP9; CXCL1	RIPK3; IKBKG	0.0983532	0.813271	11/102	ICAM1; CXCL1; IL1B; JUNB; PTGS2; BCL3; MMP9; SOCS3; TNFAIP3; FOS	CXCL5	0.000603577	0.0952676	1/102	MMP9	N/A	0.46297	0.829164
	hsa04668		TNF signaling pathway (hsa04668)	MedDose	12/102	IRF1; CXCL5; CEBPB; MMP9; CCL5; CXCL6	TRAF1; TRAF5; CASP10; PIK3R1; TRAF3; MAPK8	0.355844	0.885189	2/102	N/A	VEGFC; CXCL5	0.486654	0.965038	5/102	CCL5; CXCL3; MAPK12; JUNB; SOCS3	N/A	0.238624	0.76256
	hsa04668		TNF signaling pathway (hsa04668)	Placebo	3/103	TAB1	TNFAIP3; CXCL5	0.418127	0.980778	2/103	N/A	CCL2; MMP14	0.463061	0.871845	2/103	DAB2IP; IKBKG	N/A	0.198664	0.683795
		Footnote: N/A – not annotated. DE – Differentially expressed genes. Count (DE/All) – count of differentially expressed genes (DE) over all genes with measured expression (All). Pv – P value. Pv_fdr – p value adjusted for false discovery rate. P-values for statistically significantly different comparisons are highlighted.
